# Supplementary material for: SUMOylation of the polycomb group protein L3MBTL2 facilitates repression of its target genes
Source: Nucleic Acids Res. 2013 Dec 24;42(5):3044–58. doi: 10.1093/nar/gkt1317 (PMC3950706; doi:10.1093/nar/gkt1317)
Supplement: Supplementary Data [file supp_gkt1317_nar-01829-x-2013-File011.xls]

## Sheet: DataFrame
chr	start	stop	Next Transcript tss distance	Next Gene name	Next Gene stable id	Next Gene description	FDR L2 native	FDR 3xF-L2WT	FDR 3xF-L2K/R	GenomicPosition TSS=+/-1250 Bp	Tag Count HEK_antiL2	Tag Count HEK_antiL2 normalized to 1e+07	Tag Count L2wt_antiFlag	Tags Count L2wt_antiFlag normalized to 1e+07	Tag Count L2KR_antiFlag	Tag Count L2KR_antiFlag normalized to 1e+07	Tag Count HEK_antiFlag	Tag Count HEK_antiFlag normalized to 1e+07	Tag Count L2wt_IgG	Tag Count L2wt_IgG normalized to 1e+07
16	4586960	4589393	640	C16orf5	ENSG00000089486	chromosome 16 open reading frame 5 [Source:HGNC Symbol;Acc:13234]	0	0	0	set(['intragenic', 'close to TSS', 'intron', 'exon'])	733	192.013	771	176.056	568	140.297	78	14.8102	81	18.6455
11	14912373	14914311	-134	CYP2R1	ENSG00000186104	cytochrome P450, family 2, subfamily R, polypeptide 1 [Source:HGNC Symbol;Acc:20580]	0	0	0	set(['intragenic', 'close to TSS', 'intron', 'exon'])	655	171.581	573	130.843	360	88.9205	66	12.5317	38	8.74729
1	27018455	27020403	-3094	ARID1A	ENSG00000117713	AT rich interactive domain 1A (SWI-like) [Source:HGNC Symbol;Acc:11110]	0	0	0	set(['intergenic', 'other'])	633	165.818	216	49.323	162	40.0142	44	8.35447	63	14.5021
17	61918636	61920804	209	SMARCD2	ENSG00000108604	SWI/SNF related, matrix associated, actin dependent regulator of chromatin, subfamily d, member 2 [Source:HGNC Symbol;Acc:11107]	0	0	0	set(['intragenic', 'close to TSS', 'intron', 'exon'])	606	158.745	193	44.071	171	42.2372	70	13.2912	63	14.5021
12	14410343	14411853	3253	RP11-134N1.3	ENSG00000255749	--	0	0	0	set(['intergenic', 'other'])	592	155.077	152	34.7088	154	38.0382	43	8.1646	38	8.74729
11	17098048	17100104	118	RPS13	ENSG00000110700	ribosomal protein S13 [Source:HGNC Symbol;Acc:10386]	0	0	0	set(['intragenic', 'close to TSS', 'intron', 'exon'])	585	153.244	541	123.536	347	85.7095	96	18.2279	59	13.5813
11	67250074	67251869	452	AIP	ENSG00000110711	aryl hydrocarbon receptor interacting protein [Source:HGNC Symbol;Acc:358]	0	0	0	set(['intragenic', 'close to TSS', 'intron', 'exon'])	562	147.219	553	126.276	371	91.6375	69	13.1013	70	16.1134
4	185654259	185655814	180	MLF1IP	ENSG00000151725	MLF1 interacting protein [Source:HGNC Symbol;Acc:21348]	0	0	0	set(['intragenic', 'close to TSS', 'intron', 'exon'])	548	143.551	208	47.4962	161	39.7672	51	9.68359	33	7.59633
11	35638932	35641701	582	FJX1	ENSG00000179431	four jointed box 1 (Drosophila) [Source:HGNC Symbol;Acc:17166]	0	0	0	set(['intragenic', 'close to TSS', 'intron', 'exon'])	543	142.242	598	136.552	388	95.8365	95	18.0381	77	17.7248
11	35683508	35685934	369	TRIM44	ENSG00000166326	tripartite motif containing 44 [Source:HGNC Symbol;Acc:19016]	0	0	0	set(['intragenic', 'close to TSS', 'intron', 'exon'])	511	133.859	555	126.733	344	84.9685	99	18.7976	80	18.4153
12	6959821	6962513	63	CDCA3	ENSG00000111665	cell division cycle associated 3 [Source:HGNC Symbol;Acc:14624]	0	0	0	set(['intragenic', 'close to TSS', 'intron', 'exon'])	511	133.859	234	53.4333	206	50.8823	106	20.1267	105	24.1701
17	54909853	54913085	10	DGKE	ENSG00000153933	diacylglycerol kinase, epsilon 64kDa [Source:HGNC Symbol;Acc:2852]	0	0	0	set(['intragenic', 'close to TSS', 'intron', 'exon'])	509	133.335	565	129.016	377	93.1195	92	17.4684	76	17.4946
10	52382615	52385383	-256	SGMS1	ENSG00000198964	sphingomyelin synthase 1 [Source:HGNC Symbol;Acc:29799]	0	0	0	set(['intragenic', 'close to TSS', 'intron', 'exon'])	502	131.501	447	102.071	305	75.3354	86	16.3292	90	20.7173
16	2389443	2391609	68	ABCA3	ENSG00000167972	ATP-binding cassette, sub-family A (ABC1), member 3 [Source:HGNC Symbol;Acc:33]	0	0	0	set(['intragenic', 'close to TSS', 'intron', 'exon'])	496	129.93	545	124.449	435	107.446	69	13.1013	59	13.5813
11	61347787	61349624	-85	SYT7	ENSG00000011347	synaptotagmin VII [Source:HGNC Symbol;Acc:11514]	0	0	0	set(['intragenic', 'close to TSS', 'intron', 'exon'])	494	129.406	166	37.9057	121	29.8872	55	10.4431	60	13.8115
3	127347040	127349206	100	PODXL2	ENSG00000114631	podocalyxin-like 2 [Source:HGNC Symbol;Acc:17936]	0	0	0	set(['intragenic', 'close to TSS', 'intron', 'exon'])	487	127.572	475	108.465	308	76.0764	64	12.152	51	11.7398
2	97303261	97304588	122	KIAA1310	ENSG00000114982	KIAA1310 [Source:HGNC Symbol;Acc:25473]	0	0	0	set(['intragenic', 'close to TSS', 'intron', 'exon'])	484	126.786	139	31.7403	130	32.1102	26	4.93673	26	5.98499
7	100025312	100027880	19	ZCWPW1	ENSG00000078487	zinc finger, CW type with PWWP domain 1 [Source:HGNC Symbol;Acc:23486]	0	0	0	set(['intragenic', 'close to TSS', 'intron', 'exon'])	469	122.857	471	107.552	269	66.4434	51	9.68359	47	10.819
5	36240674	36243379	-126	NADKD1	ENSG00000152620	NAD kinase domain containing 1 [Source:HGNC Symbol;Acc:26404]	0	0	0	set(['intragenic', 'close to TSS', 'intron', 'exon'])	467	122.333	460	105.04	308	76.0764	102	19.3672	71	16.3436
16	4320989	4324350	332	TFAP4	ENSG00000090447	transcription factor AP-4 (activating enhancer binding protein 4) [Source:HGNC Symbol;Acc:11745]	0	0	0	set(['intragenic', 'close to TSS', 'intron', 'exon'])	464	121.547	570	130.158	442	109.175	91	17.2786	71	16.3436
17	57642054	57643763	23	DHX40	ENSG00000108406	DEAH (Asp-Glu-Ala-His) box polypeptide 40 [Source:HGNC Symbol;Acc:18018]	0	0	0	set(['intragenic', 'close to TSS', 'intron', 'exon'])	464	121.547	505	115.315	367	90.6495	59	11.2026	68	15.653
15	85523379	85526257	-386	PDE8A	ENSG00000073417	phosphodiesterase 8A [Source:HGNC Symbol;Acc:8793]	0	0	0	set(['intragenic', 'close to TSS', 'intron', 'exon'])	462	121.023	317	72.3861	222	54.8343	70	13.2912	72	16.5738
17	47754534	47756102	47	SPOP	ENSG00000121067	speckle-type POZ protein [Source:HGNC Symbol;Acc:11254]	0	0	0	set(['intragenic', 'close to TSS', 'intron', 'exon'])	459	120.237	451	102.985	342	84.4745	50	9.49372	56	12.8907
22	43252888	43253832	48	ARFGAP3	ENSG00000242247	ADP-ribosylation factor GTPase activating protein 3 [Source:HGNC Symbol;Acc:661]	0	0	0	set(['intragenic', 'close to TSS', 'intron', 'exon'])	457	119.713	456	104.126	249	61.5033	20	3.79749	24	5.5246
5	32444189	32446071	-263	ZFR	ENSG00000056097	zinc finger RNA binding protein [Source:HGNC Symbol;Acc:17277]	0	0	0	set(['intragenic', 'close to TSS', 'intron', 'exon'])	457	119.713	494	112.804	276	68.1724	97	18.4178	73	16.804
11	63437767	63439766	318	ATL3	ENSG00000184743	atlastin GTPase 3 [Source:HGNC Symbol;Acc:24526]	0	0	0	set(['intragenic', 'close to TSS', 'intron', 'exon'])	449	117.618	478	109.15	385	95.0955	60	11.3925	45	10.3586
2	11605338	11606642	15	E2F6	ENSG00000169016	E2F transcription factor 6 [Source:HGNC Symbol;Acc:3120]	0	0	0	set(['intragenic', 'close to TSS', 'intron', 'exon'])	447	117.094	236	53.89	152	37.5442	31	5.8861	20	4.60383
9	139257166	139259026	75	DNLZ	ENSG00000213221	DNL-type zinc finger [Source:HGNC Symbol;Acc:33879]	0	0	0	set(['intragenic', 'close to TSS', 'intron', 'exon'])	443	116.046	522	119.197	296	73.1124	83	15.7596	47	10.819
11	66724967	66726875	-74	PC	ENSG00000173599	pyruvate carboxylase [Source:HGNC Symbol;Acc:8636]	0	0	0	set(['intragenic', 'close to TSS', 'intron', 'exon'])	437	114.474	537	122.622	323	79.7814	59	11.2026	49	11.2794
7	156432017	156434214	141	RNF32	ENSG00000105982	ring finger protein 32 [Source:HGNC Symbol;Acc:17118]	0	0	0	set(['intragenic', 'close to TSS', 'intron', 'exon'])	432	113.165	393	89.7405	255	62.9854	83	15.7596	61	14.0417
19	6424183	6426244	-391	KHSRP	ENSG00000088247	KH-type splicing regulatory protein [Source:HGNC Symbol;Acc:6316]	0	0	0	set(['intragenic', 'close to TSS', 'intron', 'exon'])	425	111.331	421	96.1342	291	71.8774	52	9.87347	38	8.74729
19	39997082	39998378	-8022	SELV	ENSG00000186838	selenoprotein V [Source:RefSeq peptide;Acc:NP_874363]	0	0	0	set(['intragenic', 'intron', 'exon'])	424	111.069	410	93.6224	205	50.6353	30	5.69623	40	9.20767
1	28240604	28241978	-34	RPA2	ENSG00000117748	replication protein A2, 32kDa [Source:HGNC Symbol;Acc:10290]	0	0	0	set(['intragenic', 'close to TSS', 'intron', 'exon'])	423	110.807	387	88.3704	243	60.0213	30	5.69623	29	6.67556
17	40949951	40951521	-32	CCDC56	ENSG00000183978	coiled-coil domain containing 56 [Source:HGNC Symbol;Acc:24990]	0	0	0	set(['intragenic', 'close to TSS', 'intron', 'exon'])	417	109.235	393	89.7405	253	62.4914	70	13.2912	33	7.59633
1	38477857	38479093	25	UTP11L	ENSG00000183520	UTP11-like, U3 small nucleolar ribonucleoprotein, (yeast) [Source:HGNC Symbol;Acc:24329]	0	0	0	set(['intragenic', 'close to TSS', 'intron', 'exon'])	416	108.973	407	92.9374	253	62.4914	42	7.97472	24	5.5246
19	50528070	50529725	-92	VRK3	ENSG00000105053	vaccinia related kinase 3 [Source:HGNC Symbol;Acc:18996]	0	0	0	set(['intragenic', 'close to TSS', 'intron', 'exon'])	412	107.925	365	83.3468	236	58.2923	56	10.633	48	11.0492
5	8456871	8458546	-31	RP11-480D4.2	ENSG00000249159	--	0	0	0	set(['intragenic', 'close to TSS', 'intron', 'exon'])	412	107.925	426	97.2759	224	55.3283	59	11.2026	44	10.1284
17	40895908	40897713	261	EZH1	ENSG00000108799	enhancer of zeste homolog 1 (Drosophila) [Source:HGNC Symbol;Acc:3526]	0	0	0	set(['intragenic', 'close to TSS', 'intron', 'exon'])	411	107.664	440	100.473	269	66.4434	75	14.2406	32	7.36614
10	43902503	43905270	444	HNRNPF	ENSG00000169813	heterogeneous nuclear ribonucleoprotein F [Source:HGNC Symbol;Acc:5039]	0	0	0	set(['intragenic', 'close to TSS', 'intron', 'exon'])	409	107.14	513	117.142	304	75.0884	88	16.7089	78	17.955
22	39925023	39925770	2702	RPS19BP1	ENSG00000187051	ribosomal protein S19 binding protein 1 [Source:HGNC Symbol;Acc:28749]	0	0.0001	0.0009	set(['intragenic', 'intron', 'exon'])	407	106.616	56	12.7874	46	11.3621	21	3.98736	17	3.91326
17	56083516	56085853	23	SRSF1	ENSG00000136450	serine/arginine-rich splicing factor 1 [Source:HGNC Symbol;Acc:10780]	0	0	0	set(['intragenic', 'close to TSS', 'intron', 'exon'])	404	105.83	458	104.583	273	67.4314	92	17.4684	78	17.955
19	10206125	10207565	6580	ANGPTL6	ENSG00000130812	angiopoietin-like 6 [Source:HGNC Symbol;Acc:23140]	0	0	0	set(['intragenic', 'intron', 'exon'])	403	105.568	406	92.709	201	49.6473	26	4.93673	42	9.66805
5	14663738	14665789	-9	FAM105B	ENSG00000154124	family with sequence similarity 105, member B [Source:HGNC Symbol;Acc:25118]	0	0	0	set(['intragenic', 'close to TSS', 'intron', 'exon'])	402	105.306	428	97.7326	227	56.0693	93	17.6583	60	13.8115
20	34359047	34360556	-94	PHF20	ENSG00000025293	PHD finger protein 20 [Source:HGNC Symbol;Acc:16098]	0	0	0	set(['intragenic', 'close to TSS', 'intron', 'exon'])	401	105.044	431	98.4177	247	61.0093	50	9.49372	32	7.36614
5	179497729	179499899	-93	RNF130	ENSG00000113269	ring finger protein 130 [Source:HGNC Symbol;Acc:18280]	0	0	0	set(['intragenic', 'close to TSS', 'intron', 'exon'])	398	104.258	494	112.804	312	77.0644	37	7.02535	42	9.66805
11	75479007	75480443	-33	CTD-2530H12.1	ENSG00000247867	--	0	0	0	set(['intragenic', 'close to TSS', 'intron', 'exon'])	397	103.996	401	91.5673	228	56.3163	47	8.92409	48	11.0492
16	1979169	1980581	-1202	AL031723.2	ENSG00000220489	--	0	0	0	set(['close to TSS', 'intergenic', 'close to TES'])	397	103.996	410	93.6224	231	57.0573	43	8.1646	51	11.7398
16	2509004	2511164	-2	C16orf59	ENSG00000162062	chromosome 16 open reading frame 59 [Source:HGNC Symbol;Acc:25849]	0	0	0	set(['intragenic', 'close to TSS', 'intron', 'exon'])	392	102.686	453	103.441	244	60.2683	72	13.671	41	9.43786
9	123836450	123838161	16	CNTRL	ENSG00000119397	centriolin [Source:HGNC Symbol;Acc:1858]	0	0	0	set(['intragenic', 'close to TSS', 'intron', 'exon'])	391	102.424	332	75.8113	211	52.1173	48	9.11397	34	7.82652
11	61276134	61277418	505	LRRC10B	ENSG00000204950	leucine rich repeat containing 10B [Source:HGNC Symbol;Acc:37215]	0	0	0	set(['intragenic', 'close to TSS', 'exon'])	388	101.639	388	88.5988	236	58.2923	30	5.69623	41	9.43786
17	7818407	7820439	166	AC025335.1	ENSG00000179859	--	0	0	0	set(['intragenic', 'close to TSS', 'intron', 'exon'])	388	101.639	460	105.04	256	63.2324	59	11.2026	67	15.4228
22	31364105	31365989	-595	TUG1	ENSG00000253352	taurine upregulated 1 (non-protein coding) [Source:HGNC Symbol;Acc:26066]	0	0	0	set(['intragenic', 'close to TSS', 'intron', 'exon'])	388	101.639	514	117.371	322	79.5344	99	18.7976	72	16.5738
1	27021562	27022598	-443	ARID1A	ENSG00000117713	AT rich interactive domain 1A (SWI-like) [Source:HGNC Symbol;Acc:11110]	0	0	0	set(['intragenic', 'close to TSS', 'intron', 'exon'])	386	101.115	126	28.7718	124	30.6282	20	3.79749	13	2.99249
12	19591705	19593854	147	AEBP2	ENSG00000139154	AE binding protein 2 [Source:HGNC Symbol;Acc:24051]	0	0	0	set(['intragenic', 'close to TSS', 'intron', 'exon'])	386	101.115	436	99.5594	271	66.9374	64	12.152	45	10.3586
12	110939158	110940592	8	VPS29	ENSG00000111237	vacuolar protein sorting 29 homolog (S. cerevisiae) [Source:HGNC Symbol;Acc:14340]	0	0	0	set(['intragenic', 'close to TSS', 'intron', 'exon'])	386	101.115	425	97.0476	263	64.9614	65	12.3418	27	6.21518
1	32816178	32818062	-1	RP4-811H24.8	ENSG00000224021	--	0	0	0	set(['intragenic', 'close to TSS', 'intron', 'exon'])	380	99.5429	442	100.93	340	83.9805	35	6.6456	38	8.74729
16	278489	279780	7	LUC7L	ENSG00000007392	LUC7-like (S. cerevisiae) [Source:HGNC Symbol;Acc:6723]	0	0	0	set(['intragenic', 'close to TSS', 'intron', 'exon'])	378	99.019	360	82.205	216	53.3523	72	13.671	39	8.97748
5	471510	474327	-60	CTD-2228K2.5	ENSG00000188242	Uncharacterized protein [Source:UniProtKB/TrEMBL;Acc:D6RHG8]	0	0	0	set(['intragenic', 'close to TSS', 'intron', 'exon'])	378	99.019	445	101.615	301	74.3474	97	18.4178	61	14.0417
3	56716221	56718001	-66	FAM208A	ENSG00000163946	family with sequence similarity 208, member A [Source:HGNC Symbol;Acc:30314]	0	0	0	set(['intragenic', 'close to TSS', 'intron', 'exon'])	376	98.4951	425	97.0476	245	60.5153	53	10.0633	48	11.0492
3	148803552	148805065	1	HLTF	ENSG00000071794	helicase-like transcription factor [Source:HGNC Symbol;Acc:11099]	0	0	0	set(['intragenic', 'close to TSS', 'intron', 'exon'])	376	98.4951	425	97.0476	270	66.6904	41	7.78485	38	8.74729
4	39367399	39368350	81	RFC1	ENSG00000035928	replication factor C (activator 1) 1, 145kDa [Source:HGNC Symbol;Acc:9969]	0	0	0	set(['intragenic', 'close to TSS', 'intron', 'exon'])	376	98.4951	366	83.5751	241	59.5273	42	7.97472	23	5.29441
13	101240420	101241955	-202	A2LD1	ENSG00000134864	AIG2-like domain 1 [Source:HGNC Symbol;Acc:25100]	0	0	0	set(['intragenic', 'close to TSS', 'intron', 'exon'])	375	98.2331	361	82.4334	227	56.0693	49	9.30384	36	8.2869
8	71580552	71581966	133	LACTB2	ENSG00000147592	lactamase, beta 2 [Source:HGNC Symbol;Acc:18512]	0	0	0	set(['intragenic', 'close to TSS', 'intron', 'exon'])	375	98.2331	420	95.9059	249	61.5033	31	5.8861	22	5.06422
19	50836359	50837841	-328	KCNC3	ENSG00000131398	potassium voltage-gated channel, Shaw-related subfamily, member 3 [Source:HGNC Symbol;Acc:6235]	0	0	0	set(['intragenic', 'close to TSS', 'intron', 'exon'])	372	97.4473	316	72.1577	164	40.5082	20	3.79749	30	6.90575
4	26320632	26323176	-280	RBPJ	ENSG00000168214	recombination signal binding protein for immunoglobulin kappa J region [Source:HGNC Symbol;Acc:5724]	0	0	0	set(['intragenic', 'close to TSS', 'intron', 'exon'])	372	97.4473	226	51.6065	181	44.7073	53	10.0633	44	10.1284
7	23636435	23637660	-13	CCDC126	ENSG00000169193	coiled-coil domain containing 126 [Source:HGNC Symbol;Acc:22398]	0	0	0	set(['intragenic', 'close to TSS', 'intron', 'exon'])	372	97.4473	361	82.4334	218	53.8463	33	6.26585	20	4.60383
17	35305597	35307072	160	AATF	ENSG00000108270	apoptosis antagonizing transcription factor [Source:HGNC Symbol;Acc:19235]	0	0	0	set(['intragenic', 'close to TSS', 'intron', 'exon'])	367	96.1375	379	86.5436	254	62.7384	58	11.0127	28	6.44537
11	82996318	82998089	33	RP11-727A23.10	ENSG00000255234	--	0	0	0	set(['intragenic', 'close to TSS', 'intron', 'exon'])	364	95.3516	237	54.1183	183	45.2013	82	15.5697	87	20.0267
17	74378894	74383126	-278	SPHK1	ENSG00000176170	sphingosine kinase 1 [Source:HGNC Symbol;Acc:11240]	0	0	0	set(['intragenic', 'close to TSS', 'intron', 'exon'])	361	94.5658	488	111.433	411	101.518	106	20.1267	83	19.1059
16	230202	232121	710	HBQ1	ENSG00000086506	hemoglobin, theta 1 [Source:HGNC Symbol;Acc:4833]	0	0	0	set(['intragenic', 'close to TSS', 'intron', 'exon'])	356	93.256	445	101.615	224	55.3283	40	7.59497	55	12.6605
19	6198966	6200045	63796	ACSBG2	ENSG00000130377	acyl-CoA synthetase bubblegum family member 2 [Source:HGNC Symbol;Acc:24174]	0	0	0	set(['intergenic', 'other'])	356	93.256	269	61.4254	155	38.2852	45	8.54435	28	6.44537
6	168435229	168437196	1535	KIF25	ENSG00000125337	kinesin family member 25 [Source:HGNC Symbol;Acc:6390]	0	0	0	set(['intragenic', 'close to TSS', 'intron', 'exon'])	355	92.994	381	87.0003	203	50.1413	46	8.73422	24	5.5246
16	732421	734872	793	JMJD8	ENSG00000161999	jumonji domain containing 8 [Source:HGNC Symbol;Acc:14148]	0	0	0	set(['intragenic', 'close to TSS', 'intron', 'exon'])	352	92.2082	371	84.7168	215	53.1053	85	16.1393	74	17.0342
5	77655481	77657183	-1	CTD-2037K23.2	ENSG00000245556	--	0	0	0	set(['intragenic', 'close to TSS', 'intron', 'exon'])	352	92.2082	165	37.6773	138	34.0862	44	8.35447	44	10.1284
6	114291302	114293030	-124	HDAC2	ENSG00000196591	histone deacetylase 2 [Source:HGNC Symbol;Acc:4853]	0	0	0	set(['intragenic', 'close to TSS', 'intron', 'exon'])	352	92.2082	415	94.7641	284	70.1484	35	6.6456	38	8.74729
10	35929288	35931939	-251	FZD8	ENSG00000177283	frizzled family receptor 8 [Source:HGNC Symbol;Acc:4046]	0	0	0	set(['intragenic', 'close to TSS', 'exon'])	351	91.9462	389	88.8271	275	67.9254	84	15.9494	56	12.8907
9	2241372	2242474	-78970	U2	ENSG00000222973	U2 spliceosomal RNA [Source:RFAM;Acc:RF00004]	0	0	0.0585	set(['intergenic', 'other'])	350	91.6843	89	20.3229	38	9.38605	21	3.98736	24	5.5246
9	139759712	139761399	163	EDF1	ENSG00000107223	endothelial differentiation-related factor 1 [Source:HGNC Symbol;Acc:3164]	0	0	0	set(['intragenic', 'close to TSS', 'intron', 'exon'])	350	91.6843	443	101.158	249	61.5033	56	10.633	42	9.66805
18	33708858	33710129	87	ELP2	ENSG00000134759	elongation protein 2 homolog (S. cerevisiae) [Source:HGNC Symbol;Acc:18248]	0	0	0	set(['intragenic', 'close to TSS', 'intron', 'exon'])	345	90.3745	188	42.9293	107	26.4291	30	5.69623	26	5.98499
21	38361635	38363476	-19	HLCS	ENSG00000159267	holocarboxylase synthetase (biotin-(proprionyl-CoA-carboxylase (ATP-hydrolysing)) ligase) [Source:HGNC Symbol;Acc:4976]	0	0	0	set(['intragenic', 'close to TSS', 'intron', 'exon'])	344	90.1125	327	74.6696	199	49.1533	23	4.36711	31	7.13594
11	46258480	46261733	174	CTD-2589M5.5	ENSG00000254639	--	0	0	0	set(['intragenic', 'close to TSS', 'intron', 'exon'])	342	89.5886	429	97.961	340	83.9805	106	20.1267	95	21.8682
15	77196388	77198563	269	SCAPER	ENSG00000140386	S-phase cyclin A-associated protein in the ER [Source:HGNC Symbol;Acc:13081]	0	0	0	set(['intragenic', 'close to TSS', 'intron', 'exon'])	342	89.5886	354	80.8349	246	60.7623	91	17.2786	70	16.1134
X	24042816	24044455	1668	KLHL15	ENSG00000174010	kelch-like 15 (Drosophila) [Source:HGNC Symbol;Acc:29347]	0	0	0	set(['intragenic', 'close to TSS', 'intron', 'exon'])	340	89.0647	526	120.111	392	96.8245	69	13.1013	77	17.7248
9	140195460	140198056	-55	NRARP	ENSG00000198435	NOTCH-regulated ankyrin repeat protein [Source:HGNC Symbol;Acc:33843]	0	0	0	set(['intragenic', 'close to TSS', 'exon'])	339	88.8028	472	107.78	355	87.6855	97	18.4178	84	19.3361
10	99495587	99497582	-293	ZFYVE27	ENSG00000155256	zinc finger, FYVE domain containing 27 [Source:HGNC Symbol;Acc:26559]	0	0	0	set(['intragenic', 'close to TSS', 'intron', 'exon'])	338	88.5408	377	86.0869	236	58.2923	73	13.8608	51	11.7398
2	86667407	86668856	-139	KDM3A	ENSG00000115548	lysine (K)-specific demethylase 3A [Source:HGNC Symbol;Acc:20815]	0	0	0	set(['intragenic', 'close to TSS', 'intron', 'exon'])	338	88.5408	421	96.1342	249	61.5033	32	6.07598	25	5.75479
5	96269872	96272191	-66	LNPEP	ENSG00000113441	leucyl/cystinyl aminopeptidase [Source:HGNC Symbol;Acc:6656]	0	0	0	set(['intragenic', 'close to TSS', 'intron', 'exon'])	338	88.5408	234	53.4333	229	56.5633	46	8.73422	47	10.819
1	33501602	33503095	93	AK2	ENSG00000004455	adenylate kinase 2 [Source:HGNC Symbol;Acc:362]	0	0	0	set(['intragenic', 'close to TSS', 'intron', 'exon'])	337	88.2788	394	89.9688	261	64.4674	50	9.49372	37	8.51709
17	73780354	73782207	600	UNK	ENSG00000132478	unkempt homolog (Drosophila) [Source:HGNC Symbol;Acc:29369]	0	0	0	set(['intragenic', 'close to TSS', 'intron', 'exon'])	337	88.2788	298	68.0475	241	59.5273	85	16.1393	62	14.2719
11	91957211	91960863	64766	RPL7AP57	ENSG00000242248	ribosomal protein L7a pseudogene 57 [Source:HGNC Symbol;Acc:36551]	0	0	0	set(['intergenic', 'other'])	335	87.7549	409	93.394	271	66.9374	100	18.9874	94	21.638
17	46047489	46049178	-95	CDK5RAP3	ENSG00000108465	CDK5 regulatory subunit associated protein 3 [Source:HGNC Symbol;Acc:18673]	0	0	0	set(['intragenic', 'close to TSS', 'intron', 'exon'])	335	87.7549	321	73.2995	211	52.1173	58	11.0127	52	11.97
5	43120597	43122779	-9	ZNF131	ENSG00000172262	zinc finger protein 131 [Source:HGNC Symbol;Acc:12915]	0	0	0	set(['intragenic', 'close to TSS', 'intron', 'exon'])	335	87.7549	383	87.457	205	50.6353	71	13.4811	49	11.2794
17	45400523	45402096	-17	C17orf57	ENSG00000178852	chromosome 17 open reading frame 57 [Source:HGNC Symbol;Acc:26864]	0	0	0	set(['intragenic', 'close to TSS', 'intron', 'exon'])	334	87.493	396	90.4255	222	54.8343	58	11.0127	28	6.44537
2	10182978	10184912	-10	KLF11	ENSG00000172059	Kruppel-like factor 11 [Source:HGNC Symbol;Acc:11811]	0	0	0	set(['intragenic', 'close to TSS', 'intron', 'exon'])	331	86.7071	400	91.3389	213	52.6113	44	8.35447	46	10.5888
5	98108476	98110659	229	RGMB	ENSG00000174136	RGM domain family, member B [Source:HGNC Symbol;Acc:26896]	0	0	0	set(['intragenic', 'close to TSS', 'intron', 'exon'])	328	85.9213	352	80.3782	224	55.3283	29	5.50636	39	8.97748
18	61033826	61035208	-80	KDSR	ENSG00000119537	3-ketodihydrosphingosine reductase [Source:HGNC Symbol;Acc:4021]	0	0	0	set(['intragenic', 'close to TSS', 'intron', 'exon'])	326	85.3973	95	21.693	89	21.9831	18	3.41774	30	6.90575
11	60681060	60682541	102	TMEM109	ENSG00000110108	transmembrane protein 109 [Source:HGNC Symbol;Acc:28771]	0	0	0	set(['intragenic', 'close to TSS', 'intron', 'exon'])	325	85.1354	346	79.0082	240	59.2803	52	9.87347	46	10.5888
12	6832626	6834241	-19	COPS7A	ENSG00000111652	COP9 constitutive photomorphogenic homolog subunit 7A (Arabidopsis) [Source:HGNC Symbol;Acc:16758]	0	0	0	set(['intragenic', 'close to TSS', 'intron', 'exon'])	325	85.1354	347	79.2365	222	54.8343	72	13.671	38	8.74729
16	3313577	3315295	637	ZNF263	ENSG00000006194	zinc finger protein 263 [Source:HGNC Symbol;Acc:13056]	0	0	0	set(['intragenic', 'close to TSS', 'intron', 'exon'])	325	85.1354	375	85.6302	259	63.9734	52	9.87347	58	13.3511
17	79454427	79455904	24662	ACTG1	ENSG00000184009	actin, gamma 1 [Source:HGNC Symbol;Acc:144]	0	0	0	set(['intergenic', 'other'])	324	84.8734	272	62.1105	182	44.9543	39	7.4051	47	10.819
2	175199109	175201863	813	SP9	ENSG00000217236	Sp9 transcription factor homolog (mouse) [Source:HGNC Symbol;Acc:30690]	0	0	0	set(['intragenic', 'close to TSS', 'intron', 'exon'])	324	84.8734	344	78.5515	184	45.4483	40	7.59497	34	7.82652
6	139695221	139697142	-424	CITED2	ENSG00000164442	Cbp/p300-interacting transactivator, with Glu/Asp-rich carboxy-terminal domain, 2 [Source:HGNC Symbol;Acc:1987]	0	0	0	set(['intragenic', 'close to TSS', 'intron', 'exon'])	324	84.8734	196	44.7561	159	39.2732	40	7.59497	44	10.1284
1	156736656	156737823	-52	PRCC	ENSG00000143294	papillary renal cell carcinoma (translocation-associated) [Source:HGNC Symbol;Acc:9343]	0	0.0026	0.0056	set(['intragenic', 'close to TSS', 'intron', 'exon'])	323	84.6115	94	21.4646	101	24.9471	62	11.7722	40	9.20767
11	33823661	33824763	-2101	RP11-646J21.3	ENSG00000255169	--	0	0	0	set(['intergenic', 'other'])	323	84.6115	143	32.6537	106	26.1821	40	7.59497	54	12.4304
7	4681034	4682314	-1713	FOXK1	ENSG00000164916	forkhead box K1 [Source:HGNC Symbol;Acc:23480]	0	0	0	set(['close to TSS', 'intergenic'])	323	84.6115	271	61.8821	184	45.4483	35	6.6456	31	7.13594
19	14016297	14017761	74	CC2D1A	ENSG00000132024	coiled-coil and C2 domain containing 1A [Source:HGNC Symbol;Acc:30237]	0	0	0	set(['intragenic', 'close to TSS', 'intron', 'exon'])	322	84.3495	363	82.8901	217	53.5993	55	10.4431	36	8.2869
2	242447770	242448751	-153	STK25	ENSG00000115694	serine/threonine kinase 25 [Source:HGNC Symbol;Acc:11404]	0	0	0	set(['intragenic', 'close to TSS', 'intron', 'exon'])	322	84.3495	279	63.7089	150	37.0502	15	2.84812	14	3.22268
1	26758081	26759242	-111	DHDDS	ENSG00000117682	dehydrodolichyl diphosphate synthase [Source:HGNC Symbol;Acc:20603]	0	0	0	set(['intragenic', 'close to TSS', 'intron', 'exon'])	321	84.0876	295	67.3625	186	45.9423	21	3.98736	35	8.05671
16	29984180	29986324	-7	TAOK2	ENSG00000149930	TAO kinase 2 [Source:HGNC Symbol;Acc:16835]	0	0	0	set(['intragenic', 'close to TSS', 'intron', 'exon'])	321	84.0876	340	77.6381	264	65.2084	60	11.3925	51	11.7398
10	33622357	33626862	581	NRP1	ENSG00000099250	neuropilin 1 [Source:HGNC Symbol;Acc:8004]	0	0	0	set(['intragenic', 'close to TSS', 'intron', 'exon'])	320	83.8256	463	105.725	374	92.3785	129	24.4938	105	24.1701
11	33182368	33183804	-9	CSTF3	ENSG00000176102	cleavage stimulation factor, 3' pre-RNA, subunit 3, 77kDa [Source:HGNC Symbol;Acc:2485]	0	0	0	set(['intragenic', 'close to TSS', 'intron', 'exon'])	320	83.8256	357	81.52	264	65.2084	71	13.4811	36	8.2869
3	196694715	196697249	-51	PIGZ	ENSG00000119227	phosphatidylinositol glycan anchor biosynthesis, class Z [Source:HGNC Symbol;Acc:30596]	0	0	0	set(['intragenic', 'close to TSS', 'intron', 'exon'])	319	83.5637	386	88.1421	194	47.9183	65	12.3418	45	10.3586
11	61582243	61585037	-20	FADS1	ENSG00000149485	fatty acid desaturase 1 [Source:HGNC Symbol;Acc:3574]	0	0	0	set(['intragenic', 'close to TSS', 'intron', 'exon'])	318	83.3017	441	100.701	319	78.7934	96	18.2279	72	16.5738
3	135913807	135916273	129	MSL2	ENSG00000174579	male-specific lethal 2 homolog (Drosophila) [Source:HGNC Symbol;Acc:25544]	0	0	0	set(['intragenic', 'close to TSS', 'intron', 'exon'])	318	83.3017	421	96.1342	253	62.4914	56	10.633	48	11.0492
11	94276540	94278272	390	FUT4	ENSG00000196371	fucosyltransferase 4 (alpha (1,3) fucosyltransferase, myeloid-specific) [Source:HGNC Symbol;Acc:4015]	0	0	0	set(['intragenic', 'close to TSS', 'intron', 'exon'])	315	82.5158	392	89.5121	257	63.4794	47	8.92409	57	13.1209
5	178486853	178488405	214	ZNF354C	ENSG00000177932	zinc finger protein 354C [Source:HGNC Symbol;Acc:16736]	0	0	0	set(['intragenic', 'close to TSS', 'intron', 'exon'])	315	82.5158	337	76.953	180	44.4602	52	9.87347	29	6.67556
10	44069057	44070751	128	ZNF239	ENSG00000196793	zinc finger protein 239 [Source:HGNC Symbol;Acc:13031]	0	0	0	set(['intragenic', 'close to TSS', 'intron', 'exon'])	313	81.9919	336	76.7247	225	55.5753	47	8.92409	44	10.1284
10	124713374	124714492	-14	C10orf88	ENSG00000119965	chromosome 10 open reading frame 88 [Source:HGNC Symbol;Acc:25822]	0	0	0	set(['intragenic', 'close to TSS', 'intron', 'exon'])	308	80.6821	321	73.2995	198	48.9063	28	5.31648	27	6.21518
15	83653898	83655504	-40	HOMER2	ENSG00000103942	homer homolog 2 (Drosophila) [Source:HGNC Symbol;Acc:17513]	0	0	0	set(['intragenic', 'close to TSS', 'intron', 'exon'])	307	80.4202	328	74.8979	218	53.8463	70	13.2912	40	9.20767
16	90037791	90039776	159	CENPBD1	ENSG00000177946	CENPB DNA-binding domains containing 1 [Source:HGNC Symbol;Acc:28272]	0	0	0	set(['intragenic', 'close to TSS', 'intron', 'exon'])	307	80.4202	363	82.8901	201	49.6473	89	16.8988	74	17.0342
11	693390	696809	-52	DEAF1	ENSG00000177030	deformed epidermal autoregulatory factor 1 (Drosophila) [Source:HGNC Symbol;Acc:14677]	0	0	0	set(['intragenic', 'close to TSS', 'intron', 'exon'])	306	80.1582	391	89.2838	251	61.9973	100	18.9874	73	16.804
16	78133058	78134282	-5	WWOX	ENSG00000186153	WW domain containing oxidoreductase [Source:HGNC Symbol;Acc:12799]	0	0	0	set(['intragenic', 'close to TSS', 'intron', 'exon'])	306	80.1582	92	21.008	75	18.5251	26	4.93673	20	4.60383
17	7738103	7740809	-3765	KDM6B	ENSG00000132510	lysine (K)-specific demethylase 6B [Source:HGNC Symbol;Acc:29012]	0	0	0	set(['intergenic', 'close to TES'])	306	80.1582	197	44.9844	145	35.8152	47	8.92409	56	12.8907
18	33076987	33078252	302	INO80C	ENSG00000153391	INO80 complex subunit C [Source:HGNC Symbol;Acc:26994]	0	0	0	set(['intragenic', 'close to TSS', 'intron', 'exon'])	306	80.1582	144	32.882	97	23.9591	24	4.55698	27	6.21518
19	55769673	55771182	-64	PPP6R1	ENSG00000105063	protein phosphatase 6, regulatory subunit 1 [Source:HGNC Symbol;Acc:29195]	0	0	0	set(['intragenic', 'close to TSS', 'intron', 'exon'])	306	80.1582	149	34.0237	122	30.1342	32	6.07598	38	8.74729
6	30523262	30525787	-138	PRR3	ENSG00000204576	proline rich 3 [Source:HGNC Symbol;Acc:21149]	0	0	0	set(['intragenic', 'close to TSS', 'intron', 'exon'])	306	80.1582	310	70.7877	251	61.9973	84	15.9494	73	16.804
11	58672349	58674029	293	GLYATL1	ENSG00000166840	glycine-N-acyltransferase-like 1 [Source:HGNC Symbol;Acc:30519]	0	0	0	set(['intragenic', 'close to TSS', 'intron', 'exon'])	305	79.8963	290	66.2207	190	46.9303	53	10.0633	41	9.43786
17	46018262	46020125	203	PNPO	ENSG00000108439	pyridoxamine 5'-phosphate oxidase [Source:HGNC Symbol;Acc:30260]	0	0	0	set(['intragenic', 'close to TSS', 'intron', 'exon'])	305	79.8963	337	76.953	216	53.3523	62	11.7722	46	10.5888
17	42015257	42016013	4198	PPY	ENSG00000108849	pancreatic polypeptide [Source:HGNC Symbol;Acc:9327]	0	0	0	set(['intergenic', 'other'])	304	79.6343	308	70.331	142	35.0742	21	3.98736	19	4.37364
10	28033244	28035489	157	MKX	ENSG00000150051	mohawk homeobox [Source:HGNC Symbol;Acc:23729]	0	0	0	set(['intragenic', 'close to TSS', 'intron', 'exon'])	303	79.3724	265	60.512	187	46.1893	53	10.0633	44	10.1284
12	112450382	112452220	18	ERP29	ENSG00000089248	endoplasmic reticulum protein 29 [Source:HGNC Symbol;Acc:13799]	0	0	0	set(['intragenic', 'close to TSS', 'intron', 'exon'])	303	79.3724	363	82.8901	220	54.3403	56	10.633	45	10.3586
16	66585728	66587063	-70	CKLF	ENSG00000217555	chemokine-like factor [Source:HGNC Symbol;Acc:13253]	0	0	0	set(['intragenic', 'close to TSS', 'intron', 'exon'])	303	79.3724	294	67.1341	177	43.7192	30	5.69623	30	6.90575
1	236849055	236851146	274	ACTN2	ENSG00000077522	actinin, alpha 2 [Source:HGNC Symbol;Acc:164]	0	0	0	set(['intragenic', 'close to TSS', 'intron', 'exon'])	302	79.1104	350	79.9216	200	49.4003	51	9.68359	49	11.2794
10	43891018	43893158	177	HNRNPF	ENSG00000169813	heterogeneous nuclear ribonucleoprotein F [Source:HGNC Symbol;Acc:5039]	0	0	0	set(['intragenic', 'close to TSS', 'intron', 'exon'])	302	79.1104	273	62.3388	214	52.8583	57	10.8228	54	12.4304
19	56014502	56015803	15219	SSC5D	ENSG00000179954	scavenger receptor cysteine rich domain containing (5 domains) [Source:HGNC Symbol;Acc:26641]	0	0	0	set(['intragenic', 'intron', 'exon'])	302	79.1104	265	60.512	206	50.8823	20	3.79749	21	4.83403
2	27272442	27275004	-152	AGBL5	ENSG00000084693	ATP/GTP binding protein-like 5 [Source:HGNC Symbol;Acc:26147]	0	0	0	set(['intragenic', 'close to TSS', 'intron', 'exon'])	302	79.1104	361	82.4334	262	64.7144	86	16.3292	58	13.3511
12	22696536	22697974	-68	KIAA0528	ENSG00000111731	KIAA0528 [Source:HGNC Symbol;Acc:29062]	0	0	0	set(['intragenic', 'close to TSS', 'intron', 'exon'])	301	78.8485	301	68.7325	216	53.3523	48	9.11397	39	8.97748
15	63795988	63797716	-2	USP3	ENSG00000140455	ubiquitin specific peptidase 3 [Source:HGNC Symbol;Acc:12626]	0	0	0	set(['intragenic', 'close to TSS', 'intron', 'exon'])	301	78.8485	144	32.882	122	30.1342	34	6.45573	26	5.98499
17	80055023	80057660	-235	FASN	ENSG00000169710	fatty acid synthase [Source:HGNC Symbol;Acc:3594]	0	0	0	set(['intragenic', 'close to TSS', 'intron', 'exon'])	299	78.3246	359	81.9767	238	58.7863	72	13.671	56	12.8907
11	19453707	19454788	-30719	5S_rRNA	ENSG00000200687	5S ribosomal RNA [Source:RFAM;Acc:RF00001]	0	0	0.0008	set(['intragenic', 'intron'])	298	78.0626	69	15.756	58	14.3261	24	4.55698	42	9.66805
15	102191823	102193520	-77	TM2D3	ENSG00000184277	TM2 domain containing 3 [Source:HGNC Symbol;Acc:24128]	0	0	0	set(['intragenic', 'close to TSS', 'intron', 'exon'])	298	78.0626	396	90.4255	282	69.6544	98	18.6077	64	14.7323
5	61601136	61603369	-26	KIF2A	ENSG00000068796	kinesin heavy chain member 2A [Source:HGNC Symbol;Acc:6318]	0	0	0	set(['intragenic', 'close to TSS', 'intron', 'exon'])	296	77.5387	378	86.3153	241	59.5273	51	9.68359	66	15.1927
12	53296953	53298005	-47	KRT8	ENSG00000170421	keratin 8 [Source:HGNC Symbol;Acc:6446]	0	0	0	set(['intragenic', 'close to TSS', 'intron', 'exon'])	295	77.2767	71	16.2127	79	19.5131	23	4.36711	14	3.22268
12	62995973	62997817	319	C12orf61	ENSG00000221949	chromosome 12 open reading frame 61 [Source:HGNC Symbol;Acc:26364]	0	0	0	set(['intragenic', 'close to TSS', 'intron', 'exon'])	295	77.2767	409	93.394	260	64.2204	55	10.4431	32	7.36614
5	40754800	40756870	212	TTC33	ENSG00000113638	tetratricopeptide repeat domain 33 [Source:HGNC Symbol;Acc:29959]	0	0	0	set(['intragenic', 'close to TSS', 'intron', 'exon'])	295	77.2767	237	54.1183	160	39.5202	86	16.3292	70	16.1134
11	73693508	73695394	-99	UCP2	ENSG00000175567	uncoupling protein 2 (mitochondrial, proton carrier) [Source:HGNC Symbol;Acc:12518]	0	0	0	set(['intragenic', 'close to TSS', 'intron', 'exon'])	293	76.7528	378	86.3153	193	47.6713	73	13.8608	54	12.4304
17	46124410	46126682	-139	NFE2L1	ENSG00000082641	nuclear factor (erythroid-derived 2)-like 1 [Source:HGNC Symbol;Acc:7781]	0	0	0	set(['intragenic', 'close to TSS', 'intron', 'exon'])	293	76.7528	355	81.0633	253	62.4914	84	15.9494	65	14.9625
11	62598198	62600407	201	STX5	ENSG00000162236	syntaxin 5 [Source:HGNC Symbol;Acc:11440]	0	0	0.015	set(['intragenic', 'close to TSS', 'intron', 'exon'])	291	76.2289	146	33.3387	123	30.3812	80	15.1899	72	16.5738
7	2393075	2395167	-168	SNX8	ENSG00000106266	sorting nexin 8 [Source:HGNC Symbol;Acc:14972]	0	0	0	set(['intragenic', 'close to TSS', 'intron', 'exon'])	291	76.2289	410	93.6224	262	64.7144	62	11.7722	27	6.21518
11	47586325	47587877	20	CELF1	ENSG00000149187	CUGBP, Elav-like family member 1 [Source:HGNC Symbol;Acc:2549]	0	0	0	set(['intragenic', 'close to TSS', 'intron', 'exon'])	290	75.967	313	71.4727	222	54.8343	50	9.49372	41	9.43786
17	36754625	36755306	7218	SRCIN1	ENSG00000017373	SRC kinase signaling inhibitor 1 [Source:HGNC Symbol;Acc:29506]	0	0	0.0416	set(['intragenic', 'intron'])	290	75.967	41	9.36224	27	6.66904	10	1.89874	9	2.07173
22	36901779	36903793	-209	FOXRED2	ENSG00000100350	FAD-dependent oxidoreductase domain containing 2 [Source:HGNC Symbol;Acc:26264]	0	0	0	set(['intragenic', 'close to TSS', 'intron', 'exon'])	290	75.967	309	70.5593	183	45.2013	65	12.3418	52	11.97
1	17565554	17566462	-118	PADI1	ENSG00000142623	peptidyl arginine deiminase, type I [Source:HGNC Symbol;Acc:18367]	0			set(['intragenic', 'close to TSS', 'intron', 'exon'])	289	75.705	22	5.02364	25	6.17503	23	4.36711	24	5.5246
10	119300754	119303888	366	EMX2	ENSG00000170370	empty spiracles homeobox 2 [Source:HGNC Symbol;Acc:3341]	0	0	0	set(['intragenic', 'close to TSS', 'intron', 'exon'])	289	75.705	197	44.9844	187	46.1893	54	10.2532	34	7.82652
11	63952332	63953948	397	STIP1	ENSG00000168439	stress-induced-phosphoprotein 1 [Source:HGNC Symbol;Acc:11387]	0	0	0	set(['intragenic', 'close to TSS', 'intron', 'exon'])	289	75.705	279	63.7089	231	57.0573	71	13.4811	66	15.1927
12	58132536	58133312	-594	TSPAN31	ENSG00000135452	tetraspanin 31 [Source:HGNC Symbol;Acc:10539]	0			set(['intragenic', 'close to TSS', 'intron'])	289	75.705	20	4.56695	23	5.68103	15	2.84812	18	4.14345
16	30064030	30064827	-15	ALDOA	ENSG00000149925	aldolase A, fructose-bisphosphate [Source:HGNC Symbol;Acc:414]	0	0	0	set(['intragenic', 'close to TSS', 'intron', 'exon'])	288	75.443	258	58.9136	163	40.2612	14	2.65824	10	2.30192
X	21391640	21393832	177	CNKSR2	ENSG00000149970	connector enhancer of kinase suppressor of Ras 2 [Source:HGNC Symbol;Acc:19701]	0	0	0	set(['intragenic', 'close to TSS', 'intron', 'exon'])	288	75.443	287	65.5357	225	55.5753	65	12.3418	73	16.804
10	25304388	25306595	-95	THNSL1	ENSG00000185875	threonine synthase-like 1 (S. cerevisiae) [Source:HGNC Symbol;Acc:26160]	0	0	0	set(['intragenic', 'close to TSS', 'intron', 'exon'])	287	75.1811	372	84.9452	205	50.6353	82	15.5697	58	13.3511
13	100631524	100635333	-597	ZIC2	ENSG00000043355	Zic family member 2 [Source:HGNC Symbol;Acc:12873]	0	0	0	set(['intragenic', 'close to TSS', 'intron', 'exon'])	287	75.1811	463	105.725	306	75.5824	82	15.5697	69	15.8832
16	697942	700553	-47	AL022341.3	ENSG00000228201	--	0	0	0	set(['intragenic', 'close to TSS', 'intron', 'exon'])	287	75.1811	311	71.016	232	57.3043	86	16.3292	59	13.5813
17	6554600	6556058	271	AC004706.1	ENSG00000256806	--	0	0	0	set(['intragenic', 'close to TSS', 'intron', 'exon'])	287	75.1811	322	73.5278	205	50.6353	51	9.68359	26	5.98499
19	10945901	10948121	-28	TMED1	ENSG00000099203	transmembrane emp24 protein transport domain containing 1 [Source:HGNC Symbol;Acc:17291]	0	0	0	set(['intragenic', 'close to TSS', 'intron', 'exon'])	286	74.9191	323	73.7562	217	53.5993	52	9.87347	44	10.1284
3	50387734	50389171	70	NPRL2	ENSG00000114388	nitrogen permease regulator-like 2 (S. cerevisiae) [Source:HGNC Symbol;Acc:24969]	0	0	0.0002	set(['intragenic', 'close to TSS', 'intron', 'exon'])	286	74.9191	167	38.134	96	23.7121	50	9.49372	50	11.5096
12	3068447	3070200	214	TEAD4	ENSG00000197905	TEA domain family member 4 [Source:HGNC Symbol;Acc:11717]	0	0	0	set(['intragenic', 'close to TSS', 'intron', 'exon'])	285	74.6572	405	92.4807	208	51.3763	68	12.9115	40	9.20767
15	41913100	41914549	6395	AC016134.1	ENSG00000244751	--	0	0	0	set(['intergenic', 'other'])	285	74.6572	329	75.1263	199	49.1533	31	5.8861	27	6.21518
19	55727665	55728721	166	AC010327.1	ENSG00000249969	--	0	0.0045	0	set(['intragenic', 'close to TSS', 'intron', 'exon'])	284	74.3952	122	27.8584	105	25.9351	75	14.2406	28	6.44537
16	2263376	2265609	330	PGP	ENSG00000184207	phosphoglycolate phosphatase [Source:HGNC Symbol;Acc:8909]	0	0	0	set(['intragenic', 'close to TSS', 'intron', 'exon'])	282	73.8713	357	81.52	220	54.3403	78	14.8102	64	14.7323
1	26946532	26948233	19653	RP11-492M19.3	ENSG00000229247	--	0	0	0	set(['intergenic', 'other'])	281	73.6094	216	49.323	180	44.4602	32	6.07598	42	9.66805
15	75742480	75747512	-951	SIN3A	ENSG00000169375	SIN3 homolog A, transcription regulator (yeast) [Source:HGNC Symbol;Acc:19353]	0	0	0	set(['intragenic', 'close to TSS', 'intron', 'exon'])	281	73.6094	416	94.9925	307	75.8294	142	26.9622	142	32.6872
16	102800	104449	4	POLR3K	ENSG00000161980	polymerase (RNA) III (DNA directed) polypeptide K, 12.3 kDa [Source:HGNC Symbol;Acc:14121]	0	0	0	set(['intragenic', 'close to TSS', 'intron', 'exon'])	281	73.6094	317	72.3861	224	55.3283	90	17.0887	47	10.819
2	101617914	101619235	-116	RPL31	ENSG00000071082	ribosomal protein L31 [Source:HGNC Symbol;Acc:10334]	0	0	0	set(['intragenic', 'close to TSS', 'intron', 'exon'])	281	73.6094	342	78.0948	215	53.1053	39	7.4051	17	3.91326
11	18415270	18418353	561	LDHA	ENSG00000134333	lactate dehydrogenase A [Source:HGNC Symbol;Acc:6535]	0	0	0	set(['intragenic', 'close to TSS', 'intron', 'exon'])	280	73.3474	379	86.5436	323	79.7814	123	23.3545	122	28.0834
13	91998950	92001817	310	MIR17HG	ENSG00000215417	miR-17-92 cluster host gene (non-protein coding) [Source:HGNC Symbol;Acc:23564]	0	0	0	set(['intragenic', 'close to TSS', 'intron', 'exon'])	280	73.3474	408	93.1657	295	72.8654	89	16.8988	66	15.1927
15	81292807	81294511	365	MESDC1	ENSG00000140406	mesoderm development candidate 1 [Source:HGNC Symbol;Acc:13519]	0	0	0	set(['intragenic', 'close to TSS', 'exon'])	280	73.3474	327	74.6696	183	45.2013	43	8.1646	33	7.59633
1	154908658	154910308	-16	PMVK	ENSG00000163344	phosphomevalonate kinase [Source:HGNC Symbol;Acc:9141]	0	0	0	set(['intragenic', 'close to TSS', 'intron', 'exon'])	279	73.0855	299	68.2758	153	37.7912	36	6.83548	45	10.3586
10	31319668	31321747	77	ZNF438	ENSG00000183621	zinc finger protein 438 [Source:HGNC Symbol;Acc:21029]	0	0	0	set(['intragenic', 'close to TSS', 'intron', 'exon'])	279	73.0855	331	75.583	224	55.3283	65	12.3418	63	14.5021
11	72523571	72526441	-346	ATG16L2	ENSG00000168010	ATG16 autophagy related 16-like 2 (S. cerevisiae) [Source:HGNC Symbol;Acc:25464]	0	0	0	set(['intragenic', 'close to TSS', 'intron', 'exon'])	279	73.0855	423	96.5909	279	68.9134	99	18.7976	84	19.3361
12	860152	863491	63	WNK1	ENSG00000060237	WNK lysine deficient protein kinase 1 [Source:HGNC Symbol;Acc:14540]	0	0	0	set(['intragenic', 'close to TSS', 'intron', 'exon'])	279	73.0855	293	66.9058	230	56.8103	87	16.5191	88	20.2569
15	67812898	67814494	278	RP11-502I4.1	ENSG00000259673	--	0	0	0	set(['intragenic', 'close to TSS', 'intron', 'exon'])	279	73.0855	332	75.8113	193	47.6713	62	11.7722	37	8.51709
9	137029447	137031260	-667	RNU6ATAC	ENSG00000221676	RNA, U6atac small nuclear (U12-dependent splicing) [Source:HGNC Symbol;Acc:34017]	0	0	0	set(['intragenic', 'close to TSS', 'exon'])	278	72.8235	331	75.583	219	54.0933	77	14.6203	69	15.8832
10	32634862	32636728	-48	EPC1	ENSG00000120616	enhancer of polycomb homolog 1 (Drosophila) [Source:HGNC Symbol;Acc:19876]	0	0	0	set(['intragenic', 'close to TSS', 'intron', 'exon'])	277	72.5615	390	89.0554	294	72.6184	88	16.7089	59	13.5813
11	77849651	77851321	152	ALG8	ENSG00000159063	asparagine-linked glycosylation 8, alpha-1,3-glucosyltransferase homolog (S. cerevisiae) [Source:HGNC Symbol;Acc:23161]	0	0	0	set(['intragenic', 'close to TSS', 'intron', 'exon'])	277	72.5615	285	65.079	239	59.0333	74	14.0507	51	11.7398
12	109530797	109531762	-2	ALKBH2	ENSG00000189046	alkB, alkylation repair homolog 2 (E. coli) [Source:HGNC Symbol;Acc:32487]	0	0	0	set(['intragenic', 'close to TSS', 'intron', 'exon'])	277	72.5615	264	60.2837	160	39.5202	35	6.6456	25	5.75479
1	10489969	10491580	-65	APITD1	ENSG00000175279	apoptosis-inducing, TAF9-like domain 1 [Source:HGNC Symbol;Acc:23163]	0	0	0	set(['intragenic', 'close to TSS', 'intron', 'exon'])	276	72.2996	312	71.2444	235	58.0453	54	10.2532	46	10.5888
15	64752316	64752958	-303	RP11-702L15.2	ENSG00000259220	Uncharacterized protein [Source:UniProtKB/TrEMBL;Acc:E7ERY8]	0	0	0.0002	set(['intragenic', 'close to TSS', 'exon'])	276	72.2996	38	8.6772	42	10.3741	5	0.949372	17	3.91326
4	129208210	129210406	50	PGRMC2	ENSG00000164040	progesterone receptor membrane component 2 [Source:HGNC Symbol;Acc:16089]	0	0	0	set(['intragenic', 'close to TSS', 'intron', 'exon'])	276	72.2996	358	81.7483	214	52.8583	55	10.4431	43	9.89824
9	138797845	138799404	446	CAMSAP1	ENSG00000130559	calmodulin regulated spectrin-associated protein 1 [Source:HGNC Symbol;Acc:19946]	0	0	0	set(['intragenic', 'close to TSS', 'intron', 'exon'])	276	72.2996	317	72.3861	190	46.9303	64	12.152	35	8.05671
9	96927359	96929718	-9700	MIRLET7A1	ENSG00000199165	microRNA let-7a-1 [Source:HGNC Symbol;Acc:31476]	0	0	0	set(['intergenic', 'other'])	275	72.0376	348	79.4649	259	63.9734	94	17.8482	79	18.1851
1	51983425	51985451	384	RP11-191G24.1	ENSG00000227070	--	0	0	0.0073	set(['intragenic', 'close to TSS', 'intron', 'exon'])	274	71.7757	118	26.945	111	27.4172	58	11.0127	51	11.7398
10	96122243	96123381	-96	NOC3L	ENSG00000173145	nucleolar complex associated 3 homolog (S. cerevisiae) [Source:HGNC Symbol;Acc:24034]	0	0	0	set(['intragenic', 'close to TSS', 'intron', 'exon'])	274	71.7757	255	58.2286	161	39.7672	28	5.31648	26	5.98499
7	23719378	23720864	284	AC006026.13	ENSG00000234286	--	0	0	0	set(['intragenic', 'close to TSS', 'intron', 'exon'])	273	71.5137	198	45.2128	124	30.6282	38	7.21523	29	6.67556
10	69990672	69991888	591	ATOH7	ENSG00000179774	atonal homolog 7 (Drosophila) [Source:HGNC Symbol;Acc:13907]	0	0	0	set(['intragenic', 'close to TSS', 'exon'])	272	71.2518	325	74.2129	183	45.2013	33	6.26585	24	5.5246
16	89882100	89883644	191	FANCA	ENSG00000187741	Fanconi anemia, complementation group A [Source:HGNC Symbol;Acc:3582]	0	0	0	set(['intragenic', 'close to TSS', 'intron', 'exon'])	272	71.2518	319	72.8428	177	43.7192	27	5.12661	46	10.5888
1	235666623	235668780	21	B3GALNT2	ENSG00000162885	beta-1,3-N-acetylgalactosaminyltransferase 2 [Source:HGNC Symbol;Acc:28596]	0	0	0	set(['intragenic', 'close to TSS', 'intron', 'exon'])	271	70.9898	256	58.4569	220	54.3403	62	11.7722	56	12.8907
15	75181014	75183238	-236	MPI	ENSG00000178802	mannose phosphate isomerase [Source:HGNC Symbol;Acc:7216]	0	0	0	set(['intragenic', 'close to TSS', 'intron', 'exon'])	270	70.7279	244	55.7167	153	37.7912	81	15.3798	93	21.4078
4	90031595	90033597	-47	FAM13A	ENSG00000138640	family with sequence similarity 13, member A [Source:HGNC Symbol;Acc:19367]	0	0	0	set(['intragenic', 'close to TSS', 'intron', 'exon'])	270	70.7279	312	71.2444	199	49.1533	54	10.2532	49	11.2794
7	148958679	148960015	42	ZNF783	ENSG00000204946	zinc finger family member 783 [Source:HGNC Symbol;Acc:27222]	0	0	0	set(['intragenic', 'close to TSS', 'intron', 'exon'])	269	70.4659	250	57.0868	149	36.8032	37	7.02535	23	5.29441
17	79828039	79830246	84	ARHGDIA	ENSG00000141522	Rho GDP dissociation inhibitor (GDI) alpha [Source:HGNC Symbol;Acc:678]	0	0	0	set(['intragenic', 'close to TSS', 'intron', 'exon'])	268	70.2039	305	69.6459	211	52.1173	64	12.152	46	10.5888
22	22089566	22090871	-95	YPEL1	ENSG00000100027	yippee-like 1 (Drosophila) [Source:HGNC Symbol;Acc:12845]	0	0	0	set(['intragenic', 'close to TSS', 'intron', 'exon'])	268	70.2039	311	71.016	145	35.8152	28	5.31648	33	7.59633
13	28674199	28675429	-85	FLT3	ENSG00000122025	fms-related tyrosine kinase 3 [Source:HGNC Symbol;Acc:3765]	0	0	0	set(['intragenic', 'close to TSS', 'intron', 'exon'])	267	69.942	225	51.3781	116	28.6522	20	3.79749	27	6.21518
17	7620112	7621442	-2261	DNAH2	ENSG00000183914	dynein, axonemal, heavy chain 2 [Source:HGNC Symbol;Acc:2948]	0	0	0	set(['intergenic', 'other'])	267	69.942	104	23.7481	84	20.7481	27	5.12661	21	4.83403
12	69326409	69327729	-87	CPM	ENSG00000135678	carboxypeptidase M [Source:HGNC Symbol;Acc:2311]	0	0	0	set(['intragenic', 'close to TSS', 'intron', 'exon'])	266	69.68	259	59.142	178	43.9662	37	7.02535	32	7.36614
19	55987138	55988867	304	ZNF628	ENSG00000197483	zinc finger protein 628 [Source:HGNC Symbol;Acc:28054]	0	0	0	set(['intragenic', 'close to TSS', 'intron', 'exon'])	266	69.68	292	66.6774	181	44.7073	27	5.12661	41	9.43786
5	43041713	43043688	466	AC025171.1	ENSG00000215068	--	0	0	0	set(['intragenic', 'close to TSS', 'intron', 'exon'])	266	69.68	229	52.2915	194	47.9183	62	11.7722	73	16.804
7	4721359	4722715	98	FOXK1	ENSG00000164916	forkhead box K1 [Source:HGNC Symbol;Acc:23480]	0	0	0	set(['intragenic', 'close to TSS', 'intron', 'exon'])	266	69.68	241	55.0317	145	35.8152	19	3.60761	26	5.98499
X	129299175	129300661	-57	AIFM1	ENSG00000156709	apoptosis-inducing factor, mitochondrion-associated, 1 [Source:HGNC Symbol;Acc:8768]	0	0		set(['intragenic', 'close to TSS', 'intron', 'exon'])	266	69.68	112	25.5749	64	15.8081	47	8.92409	34	7.82652
12	46660533	46663561	542	SLC38A1	ENSG00000111371	solute carrier family 38, member 1 [Source:HGNC Symbol;Acc:13447]	0	0	0	set(['intragenic', 'close to TSS', 'intron', 'exon'])	265	69.4181	318	72.6144	234	57.7983	82	15.5697	95	21.8682
22	46645664	46646916	17	AL078611.1	ENSG00000247670	--	0	0	0	set(['intragenic', 'close to TSS', 'intron', 'exon'])	265	69.4181	240	54.8034	122	30.1342	26	4.93673	19	4.37364
17	77812760	77815567	-935	CBX4	ENSG00000141582	chromobox homolog 4 [Source:HGNC Symbol;Acc:1554]	0	0	0	set(['intragenic', 'close to TSS', 'intron', 'exon'])	264	69.1561	291	66.4491	221	54.5873	46	8.73422	63	14.5021
2	75185124	75186732	10	POLE4	ENSG00000115350	polymerase (DNA-directed), epsilon 4 (p12 subunit) [Source:HGNC Symbol;Acc:18755]	0	0	0	set(['intragenic', 'close to TSS', 'intron', 'exon'])	264	69.1561	341	77.8664	214	52.8583	59	11.2026	66	15.1927
21	45078936	45080065	72	RRP1B	ENSG00000160208	ribosomal RNA processing 1 homolog B (S. cerevisiae) [Source:HGNC Symbol;Acc:23818]	0	0	0	set(['intragenic', 'close to TSS', 'intron', 'exon'])	264	69.1561	225	51.3781	125	30.8752	41	7.78485	17	3.91326
11	77299908	77301654	102	AQP11	ENSG00000178301	aquaporin 11 [Source:HGNC Symbol;Acc:19940]	0	0	0	set(['intragenic', 'close to TSS', 'intron', 'exon'])	263	68.8942	269	61.4254	166	41.0022	49	9.30384	61	14.0417
12	54120590	54121943	9	CALCOCO1	ENSG00000012822	calcium binding and coiled-coil domain 1 [Source:HGNC Symbol;Acc:29306]	0	0	0.0065	set(['intragenic', 'close to TSS', 'intron', 'exon'])	263	68.8942	106	24.2048	82	20.2541	52	9.87347	52	11.97
5	89768892	89771215	-24	POLR3G	ENSG00000113356	polymerase (RNA) III (DNA directed) polypeptide G (32kD) [Source:HGNC Symbol;Acc:30075]	0	0	0	set(['intragenic', 'close to TSS', 'intron', 'exon'])	263	68.8942	353	80.6066	214	52.8583	64	12.152	47	10.819
9	136855734	136858641	194	VAV2	ENSG00000160293	vav 2 guanine nucleotide exchange factor [Source:HGNC Symbol;Acc:12658]	0	0	0	set(['intragenic', 'close to TSS', 'intron', 'exon'])	263	68.8942	350	79.9216	290	71.6304	87	16.5191	71	16.3436
1	229406173	229407738	15	RAB4A	ENSG00000168118	RAB4A, member RAS oncogene family [Source:HGNC Symbol;Acc:9781]	0	0	0	set(['intragenic', 'close to TSS', 'intron', 'exon'])	262	68.6322	367	83.8035	155	38.2852	47	8.92409	47	10.819
14	24663788	24665591	-30	TM9SF1	ENSG00000100926	transmembrane 9 superfamily member 1 [Source:HGNC Symbol;Acc:11864]	0	0	0	set(['intragenic', 'close to TSS', 'intron', 'exon'])	262	68.6322	282	64.3939	181	44.7073	57	10.8228	42	9.66805
16	474760	477360	-318	RAB11FIP3	ENSG00000090565	RAB11 family interacting protein 3 (class II) [Source:HGNC Symbol;Acc:17224]	0	0	0	set(['intragenic', 'close to TSS', 'intron', 'exon'])	262	68.6322	307	70.1026	235	58.0453	96	18.2279	62	14.2719
18	12947808	12948970	407	SEH1L	ENSG00000085415	SEH1-like (S. cerevisiae) [Source:HGNC Symbol;Acc:30379]	0	0	0	set(['intragenic', 'close to TSS', 'intron', 'exon'])	262	68.6322	279	63.7089	152	37.5442	24	4.55698	16	3.68307
2	232570724	232573306	-324	PTMA	ENSG00000187514	prothymosin, alpha [Source:HGNC Symbol;Acc:9623]	0	0	0	set(['intragenic', 'close to TSS', 'intron', 'exon'])	262	68.6322	279	63.7089	215	53.1053	40	7.59497	36	8.2869
11	67395919	67398677	94	NUDT8	ENSG00000167799	nudix (nucleoside diphosphate linked moiety X)-type motif 8 [Source:HGNC Symbol;Acc:8055]	0	0	0	set(['intragenic', 'close to TSS', 'intron', 'exon'])	260	68.1083	337	76.953	204	50.3883	85	16.1393	58	13.3511
16	30006201	30008357	108	HIRIP3	ENSG00000149929	HIRA interacting protein 3 [Source:HGNC Symbol;Acc:4917]	0	0	0	set(['intragenic', 'close to TSS', 'intron', 'exon'])	260	68.1083	252	57.5435	213	52.6113	64	12.152	64	14.7323
5	41869257	41871336	75	CTD-2062O1.3	ENSG00000248668	--	0	0	0	set(['intragenic', 'close to TSS', 'intron', 'exon'])	260	68.1083	241	55.0317	169	41.7432	94	17.8482	65	14.9625
5	76325713	76327221	187	AGGF1	ENSG00000164252	angiogenic factor with G patch and FHA domains 1 [Source:HGNC Symbol;Acc:24684]	0	0	0	set(['intragenic', 'close to TSS', 'intron', 'exon'])	260	68.1083	304	69.4176	186	45.9423	58	11.0127	32	7.36614
1	934215	937641	-376	HES4	ENSG00000188290	hairy and enhancer of split 4 (Drosophila) [Source:HGNC Symbol;Acc:24149]	0	0	0	set(['intragenic', 'close to TSS', 'intron', 'exon'])	259	67.8464	348	79.4649	259	63.9734	64	12.152	54	12.4304
15	102028139	102030592	275	PCSK6	ENSG00000140479	proprotein convertase subtilisin/kexin type 6 [Source:HGNC Symbol;Acc:8569]	0	0	0	set(['intragenic', 'close to TSS', 'intron', 'exon'])	259	67.8464	323	73.7562	239	59.0333	96	18.2279	81	18.6455
19	4791077	4792063	-157	FEM1A	ENSG00000141965	fem-1 homolog a (C. elegans) [Source:HGNC Symbol;Acc:16934]	0	0	0	set(['intragenic', 'close to TSS', 'exon'])	259	67.8464	61	13.9292	69	17.0431	9	1.70887	38	8.74729
22	29168371	29169957	33	CCDC117	ENSG00000159873	coiled-coil domain containing 117 [Source:HGNC Symbol;Acc:26599]	0	0	0	set(['intragenic', 'close to TSS', 'intron', 'exon'])	259	67.8464	257	58.6853	185	45.6953	86	16.3292	61	14.0417
22	29426413	29428580	-32	ZNRF3-AS1	ENSG00000177993	ZNRF3 antisense RNA 1 (non-protein coding) [Source:HGNC Symbol;Acc:41927]	0	0	0	set(['intragenic', 'close to TSS', 'intron', 'exon'])	259	67.8464	175	39.9608	169	41.7432	80	15.1899	72	16.5738
4	83349718	83352736	67	HNRPDL	ENSG00000152795	heterogeneous nuclear ribonucleoprotein D-like [Source:HGNC Symbol;Acc:5037]	0	0	0	set(['intragenic', 'close to TSS', 'intron', 'exon'])	259	67.8464	330	75.3546	250	61.7503	85	16.1393	49	11.2794
17	5389242	5390471	-319	DERL2	ENSG00000072849	Der1-like domain family, member 2 [Source:HGNC Symbol;Acc:17943]	0	0	0	set(['intragenic', 'close to TSS', 'intron', 'exon'])	258	67.5844	240	54.8034	185	45.6953	40	7.59497	23	5.29441
20	62693464	62695437	-46	TCEA2	ENSG00000171703	transcription elongation factor A (SII), 2 [Source:HGNC Symbol;Acc:11614]	0	0	0.0002	set(['intragenic', 'close to TSS', 'intron', 'exon'])	258	67.5844	157	35.8505	97	23.9591	63	11.9621	51	11.7398
11	62623033	62624166	-16	SLC3A2	ENSG00000168003	solute carrier family 3 (activators of dibasic and neutral amino acid transport), member 2 [Source:HGNC Symbol;Acc:11026]	0	0	0	set(['intragenic', 'close to TSS', 'intron', 'exon'])	257	67.3224	286	65.3073	164	40.5082	65	12.3418	48	11.0492
15	68520812	68522964	120	CLN6	ENSG00000128973	ceroid-lipofuscinosis, neuronal 6, late infantile, variant [Source:HGNC Symbol;Acc:2077]	0	0	0	set(['intragenic', 'close to TSS', 'intron', 'exon'])	257	67.3224	286	65.3073	180	44.4602	75	14.2406	57	13.1209
1	45965350	45966344	-96	CCDC163P	ENSG00000236624	coiled-coil domain containing 163, pseudogene [Source:HGNC Symbol;Acc:27003]	0	0	0	set(['intragenic', 'close to TSS', 'intron', 'exon'])	256	67.0605	118	26.945	85	20.9951	28	5.31648	34	7.82652
16	769753	772346	-108	FAM173A	ENSG00000103254	family with sequence similarity 173, member A [Source:HGNC Symbol;Acc:14152]	0	0	0	set(['intragenic', 'close to TSS', 'intron', 'exon'])	256	67.0605	266	60.7404	200	49.4003	69	13.1013	82	18.8757
2	73144053	73146350	-108	EMX1	ENSG00000135638	empty spiracles homeobox 1 [Source:HGNC Symbol;Acc:3340]	0	0	0	set(['intragenic', 'close to TSS', 'intron', 'exon'])	256	67.0605	236	53.89	170	41.9902	58	11.0127	52	11.97
20	35723302	35725121	181	RBL1	ENSG00000080839	retinoblastoma-like 1 (p107) [Source:HGNC Symbol;Acc:9893]	0	0	0	set(['intragenic', 'close to TSS', 'intron', 'exon'])	256	67.0605	341	77.8664	212	52.3643	68	12.9115	46	10.5888
9	139009516	139011968	-11	AL138781.2	ENSG00000259272	--	0	0	0	set(['intragenic', 'close to TSS', 'intron', 'exon'])	256	67.0605	334	76.268	256	63.2324	99	18.7976	87	20.0267
11	65657469	65659721	721	CCDC85B	ENSG00000175602	coiled-coil domain containing 85B [Source:HGNC Symbol;Acc:24926]	0	0	0	set(['intragenic', 'close to TSS', 'intron', 'exon'])	255	66.7985	320	73.0711	201	49.6473	69	13.1013	58	13.3511
16	30932773	30935237	-386	FBXL19	ENSG00000099364	F-box and leucine-rich repeat protein 19 [Source:HGNC Symbol;Acc:25300]	0	0	0	set(['intragenic', 'close to TSS', 'intron', 'exon'])	254	66.5366	166	37.9057	152	37.5442	62	11.7722	65	14.9625
6	53658104	53660167	-63	RP13-476E20.1	ENSG00000228614	--	0	0	0	set(['intragenic', 'close to TSS', 'intron', 'exon'])	254	66.5366	198	45.2128	143	35.3212	77	14.6203	43	9.89824
1	154972973	154975015	-1132	ZBTB7B	ENSG00000160685	zinc finger and BTB domain containing 7B [Source:HGNC Symbol;Acc:18668]	0	0	0	set(['close to TSS', 'intergenic'])	253	66.2746	102	23.2914	149	36.8032	37	7.02535	48	11.0492
19	54662794	54664571	-62	LENG1	ENSG00000105617	leukocyte receptor cluster (LRC) member 1 [Source:HGNC Symbol;Acc:15502]	0	0	0	set(['intragenic', 'close to TSS', 'intron', 'exon'])	253	66.2746	270	61.6538	195	48.1653	41	7.78485	45	10.3586
4	156679479	156680680	-64	GUCY1B3	ENSG00000061918	guanylate cyclase 1, soluble, beta 3 [Source:HGNC Symbol;Acc:4687]	0	0	0	set(['intragenic', 'close to TSS', 'intron', 'exon'])	253	66.2746	248	56.6301	146	36.0622	30	5.69623	17	3.91326
4	1871657	1873738	-453	WHSC1	ENSG00000109685	Wolf-Hirschhorn syndrome candidate 1 [Source:HGNC Symbol;Acc:12766]	0	0	0	set(['intragenic', 'close to TSS', 'intron', 'exon'])	252	66.0127	243	55.4884	174	42.9782	42	7.97472	29	6.67556
9	128508041	128509232	-617	RP11-423C15.3	ENSG00000229582	--	0	0	0	set(['close to TSS', 'intergenic'])	252	66.0127	244	55.7167	146	36.0622	14	2.65824	15	3.45288
1	8937875	8939702	-39	ENO1	ENSG00000074800	enolase 1, (alpha) [Source:HGNC Symbol;Acc:3350]	0	0	0	set(['intragenic', 'close to TSS', 'intron', 'exon'])	251	65.7507	317	72.3861	240	59.2803	50	9.49372	44	10.1284
12	4381213	4382549	-1056	CCND2	ENSG00000118971	cyclin D2 [Source:HGNC Symbol;Acc:1583]	0	0	0	set(['intragenic', 'close to TSS', 'intron'])	251	65.7507	269	61.4254	180	44.4602	23	4.36711	38	8.74729
19	56988059	56989942	-230	ZNF667	ENSG00000198046	zinc finger protein 667 [Source:HGNC Symbol;Acc:28854]	0	0	0	set(['intragenic', 'close to TSS', 'intron', 'exon'])	251	65.7507	276	63.0239	163	40.2612	56	10.633	48	11.0492
2	88990385	88992151	107	RPIA	ENSG00000153574	ribose 5-phosphate isomerase A [Source:HGNC Symbol;Acc:10297]	0	0	0	set(['intragenic', 'close to TSS', 'intron', 'exon'])	251	65.7507	236	53.89	188	46.4363	69	13.1013	32	7.36614
2	120979736	120981762	235	TMEM185B	ENSG00000226479	transmembrane protein 185B [Source:HGNC Symbol;Acc:18896]	0	0	0	set(['intragenic', 'close to TSS', 'exon'])	251	65.7507	288	65.764	180	44.4602	56	10.633	48	11.0492
7	102789039	102790717	129	NAPEPLD	ENSG00000161048	N-acyl phosphatidylethanolamine phospholipase D [Source:HGNC Symbol;Acc:21683]	0	0	0	set(['intragenic', 'close to TSS', 'intron', 'exon'])	251	65.7507	247	56.4018	231	57.0573	62	11.7722	40	9.20767
19	3721216	3721893	-180	TJP3	ENSG00000105289	tight junction protein 3 (zona occludens 3) [Source:HGNC Symbol;Acc:11829]	0	0.0002	0.0004	set(['intragenic', 'close to TSS', 'intron', 'exon'])	250	65.4888	46	10.504	41	10.1271	16	3.03799	20	4.60383
3	152878097	152880674	179	RP11-529G21.2	ENSG00000244268	--	0	0	0	set(['intragenic', 'close to TSS', 'intron', 'exon'])	250	65.4888	203	46.3545	170	41.9902	63	11.9621	47	10.819
5	41924759	41926335	125	FBXO4	ENSG00000151876	F-box protein 4 [Source:HGNC Symbol;Acc:13583]	0	0	0	set(['intragenic', 'close to TSS', 'intron', 'exon'])	250	65.4888	263	60.0553	148	36.5562	64	12.152	33	7.59633
16	89939253	89941232	194	TCF25	ENSG00000141002	transcription factor 25 (basic helix-loop-helix) [Source:HGNC Symbol;Acc:29181]	0	0	0	set(['intragenic', 'close to TSS', 'intron', 'exon'])	249	65.2268	321	73.2995	199	49.1533	54	10.2532	37	8.51709
22	38851516	38852494	-800	KCNJ4	ENSG00000168135	potassium inwardly-rectifying channel, subfamily J, member 4 [Source:HGNC Symbol;Acc:6265]	0	0	0.0097	set(['close to TSS', 'intergenic'])	249	65.2268	60	13.7008	38	9.38605	16	3.03799	23	5.29441
5	891845	893967	9	BRD9	ENSG00000028310	bromodomain containing 9 [Source:HGNC Symbol;Acc:25818]	0	0	0	set(['intragenic', 'close to TSS', 'intron', 'exon'])	249	65.2268	287	65.5357	224	55.3283	99	18.7976	67	15.4228
6	3750356	3752826	172	C6orf145	ENSG00000168994	chromosome 6 open reading frame 145 [Source:HGNC Symbol;Acc:21361]	0	0	0	set(['intragenic', 'close to TSS', 'intron', 'exon'])	249	65.2268	309	70.5593	232	57.3043	42	7.97472	55	12.6605
15	76134654	76137177	290	UBE2Q2	ENSG00000140367	ubiquitin-conjugating enzyme E2Q family member 2 [Source:HGNC Symbol;Acc:19248]	0	0	0	set(['intragenic', 'close to TSS', 'intron', 'exon'])	248	64.9648	253	57.7719	228	56.3163	77	14.6203	45	10.3586
16	2478082	2480646	-55	CCNF	ENSG00000162063	cyclin F [Source:HGNC Symbol;Acc:1591]	0	0	0	set(['intragenic', 'close to TSS', 'intron', 'exon'])	248	64.9648	333	76.0397	208	51.3763	88	16.7089	81	18.6455
1	224803294	224805063	184	CNIH3	ENSG00000143786	cornichon homolog 3 (Drosophila) [Source:HGNC Symbol;Acc:26802]	0	0	0	set(['intragenic', 'close to TSS', 'intron', 'exon'])	247	64.7029	295	67.3625	169	41.7432	55	10.4431	50	11.5096
17	34889682	34891662	51	MYO19	ENSG00000141140	myosin XIX [Source:HGNC Symbol;Acc:26234]	0	0	0	set(['intragenic', 'close to TSS', 'intron', 'exon'])	247	64.7029	282	64.3939	211	52.1173	71	13.4811	43	9.89824
19	19143603	19145409	34	ARMC6	ENSG00000105676	armadillo repeat containing 6 [Source:HGNC Symbol;Acc:25049]	0	0	0	set(['intragenic', 'close to TSS', 'intron', 'exon'])	247	64.7029	284	64.8506	183	45.2013	65	12.3418	42	9.66805
2	219432426	219434146	-16	RQCD1	ENSG00000144580	RCD1 required for cell differentiation1 homolog (S. pombe) [Source:HGNC Symbol;Acc:10445]	0	0	0	set(['intragenic', 'close to TSS', 'intron', 'exon'])	247	64.7029	246	56.1734	155	38.2852	44	8.35447	26	5.98499
5	37838950	37841483	-414	CTD-2194L12.1	ENSG00000248587	--	0	0	0	set(['intragenic', 'close to TSS', 'intron', 'exon'])	247	64.7029	284	64.8506	224	55.3283	103	19.5571	78	17.955
1	110880265	110882869	226	RP5-1074L1.1	ENSG00000227963	--	0	0	0	set(['intragenic', 'close to TSS', 'intron', 'exon'])	246	64.4409	318	72.6144	178	43.9662	68	12.9115	78	17.955
11	33037109	33038136	-87	DEPDC7	ENSG00000121690	DEP domain containing 7 [Source:HGNC Symbol;Acc:29899]	0	0	0	set(['intragenic', 'close to TSS', 'intron', 'exon'])	246	64.4409	269	61.4254	177	43.7192	29	5.50636	27	6.21518
16	31470145	31471804	-307	ARMC5	ENSG00000140691	armadillo repeat containing 5 [Source:HGNC Symbol;Acc:25781]	0	0	0	set(['intragenic', 'close to TSS', 'intron', 'exon'])	246	64.4409	285	65.079	164	40.5082	37	7.02535	34	7.82652
17	39966965	39969770	84	LEPREL4	ENSG00000141696	leprecan-like 4 [Source:HGNC Symbol;Acc:16946]	0	0	0	set(['intragenic', 'close to TSS', 'intron', 'exon'])	246	64.4409	356	81.2916	277	68.4194	86	16.3292	77	17.7248
9	139741733	139744548	-35	PHPT1	ENSG00000054148	phosphohistidine phosphatase 1 [Source:HGNC Symbol;Acc:30033]	0	0	0	set(['intragenic', 'close to TSS', 'intron', 'exon'])	246	64.4409	356	81.2916	286	70.6424	91	17.2786	84	19.3361
12	57080828	57083071	-3	PTGES3	ENSG00000110958	prostaglandin E synthase 3 (cytosolic) [Source:HGNC Symbol;Acc:16049]	0	0	0	set(['intragenic', 'close to TSS', 'intron', 'exon'])	245	64.179	358	81.7483	233	57.5513	76	14.4305	60	13.8115
11	61559301	61561117	65	C11orf10	ENSG00000134825	chromosome 11 open reading frame 10 [Source:HGNC Symbol;Acc:1164]	0	0	0.0002	set(['intragenic', 'close to TSS', 'intron', 'exon'])	244	63.917	216	49.323	173	42.7312	109	20.6963	58	13.3511
2	74425170	74426663	161	MTHFD2	ENSG00000065911	methylenetetrahydrofolate dehydrogenase (NADP+ dependent) 2, methenyltetrahydrofolate cyclohydrolase [Source:HGNC Symbol;Acc:7434]	0	0	0	set(['intragenic', 'close to TSS', 'intron', 'exon'])	244	63.917	280	63.9372	159	39.2732	36	6.83548	22	5.06422
9	139621784	139623618	-65	SNHG7	ENSG00000233016	small nucleolar RNA host gene 7 (non-protein coding) [Source:HGNC Symbol;Acc:28254]	0	0	0	set(['intragenic', 'close to TSS', 'intron', 'exon'])	244	63.917	239	54.575	195	48.1653	67	12.7216	54	12.4304
1	109632893	109634255	147	TMEM167B	ENSG00000215717	transmembrane protein 167B [Source:HGNC Symbol;Acc:30187]	0	0	0	set(['intragenic', 'close to TSS', 'intron', 'exon'])	242	63.3931	289	65.9924	183	45.2013	40	7.59497	33	7.59633
19	18699151	18701043	603	C19orf60	ENSG00000006015	chromosome 19 open reading frame 60 [Source:HGNC Symbol;Acc:26098]	0	0	0	set(['intragenic', 'close to TSS', 'intron', 'exon'])	242	63.3931	312	71.2444	172	42.4842	44	8.35447	44	10.1284
19	48866083	48868127	90	TMEM143	ENSG00000161558	transmembrane protein 143 [Source:HGNC Symbol;Acc:25603]	0	0	0	set(['intragenic', 'close to TSS', 'intron', 'exon'])	242	63.3931	218	49.7797	156	38.5322	52	9.87347	43	9.89824
9	96791812	96793764	-287	PTPDC1	ENSG00000158079	protein tyrosine phosphatase domain containing 1 [Source:HGNC Symbol;Acc:30184]	0	0	0	set(['intragenic', 'close to TSS', 'intron', 'exon'])	241	63.1312	288	65.764	186	45.9423	74	14.0507	52	11.97
1	82265916	82268247	1000	LPHN2	ENSG00000117114	latrophilin 2 [Source:HGNC Symbol;Acc:18582]	0	0	0	set(['intragenic', 'close to TSS', 'intron', 'exon'])	240	62.8692	164	37.449	135	33.3452	61	11.5823	38	8.74729
17	74235699	74237661	-290	RNF157	ENSG00000141576	ring finger protein 157 [Source:HGNC Symbol;Acc:29402]	0	0	0	set(['intragenic', 'close to TSS', 'intron', 'exon'])	240	62.8692	313	71.4727	194	47.9183	57	10.8228	45	10.3586
19	42746012	42747873	16	AC006486.1	ENSG00000204957	--	0	0	0	set(['intragenic', 'close to TSS', 'intron', 'exon'])	240	62.8692	150	34.2521	127	31.3692	43	8.1646	55	12.6605
17	2302702	2305384	311	MNT	ENSG00000070444	MAX binding protein [Source:HGNC Symbol;Acc:7188]	0	0	0	set(['intragenic', 'close to TSS', 'intron', 'exon'])	239	62.6073	148	33.7954	139	34.3332	43	8.1646	58	13.3511
2	71503027	71504527	3	ZNF638	ENSG00000075292	zinc finger protein 638 [Source:HGNC Symbol;Acc:17894]	0	0	0	set(['intragenic', 'close to TSS', 'intron', 'exon'])	239	62.6073	288	65.764	183	45.2013	40	7.59497	30	6.90575
6	53516017	53517290	3417	KLHL31	ENSG00000124743	kelch-like 31 (Drosophila) [Source:HGNC Symbol;Acc:21353]	0	0	0	set(['intragenic', 'intron', 'exon'])	239	62.6073	260	59.3703	140	34.5802	29	5.50636	33	7.59633
1	226495982	226498248	83	LIN9	ENSG00000183814	lin-9 homolog (C. elegans) [Source:HGNC Symbol;Acc:30830]	0	0	0	set(['intragenic', 'close to TSS', 'intron', 'exon'])	238	62.3453	260	59.3703	191	47.1773	69	13.1013	56	12.8907
12	9101536	9103264	-69	M6PR	ENSG00000003056	mannose-6-phosphate receptor (cation dependent) [Source:HGNC Symbol;Acc:6752]	0	0	0	set(['intragenic', 'close to TSS', 'intron', 'exon'])	238	62.3453	243	55.4884	207	51.1293	44	8.35447	65	14.9625
16	4525853	4527392	243	HMOX2	ENSG00000103415	heme oxygenase (decycling) 2 [Source:HGNC Symbol;Acc:5014]	0	0	0	set(['intragenic', 'close to TSS', 'intron', 'exon'])	238	62.3453	318	72.6144	164	40.5082	53	10.0633	60	13.8115
11	3818063	3819681	-81	PGAP2	ENSG00000148985	post-GPI attachment to proteins 2 [Source:HGNC Symbol;Acc:17893]	0	0	0	set(['intragenic', 'close to TSS', 'intron', 'exon'])	237	62.0833	329	75.1263	195	48.1653	48	9.11397	42	9.66805
11	64780561	64782498	-55	ARL2	ENSG00000213465	ADP-ribosylation factor-like 2 [Source:HGNC Symbol;Acc:693]	0	0	0	set(['intragenic', 'close to TSS', 'intron', 'exon'])	237	62.0833	245	55.9451	165	40.7552	75	14.2406	63	14.5021
15	65578209	65579838	158	PARP16	ENSG00000138617	poly (ADP-ribose) polymerase family, member 16 [Source:HGNC Symbol;Acc:26040]	0	0	0	set(['intragenic', 'close to TSS', 'intron', 'exon'])	237	62.0833	236	53.89	152	37.5442	44	8.35447	42	9.66805
16	3766473	3768397	79	TRAP1	ENSG00000126602	TNF receptor-associated protein 1 [Source:HGNC Symbol;Acc:16264]	0	0	0	set(['intragenic', 'close to TSS', 'intron', 'exon'])	237	62.0833	289	65.9924	222	54.8343	88	16.7089	72	16.5738
19	1568266	1569284	-718	MEX3D	ENSG00000181588	mex-3 homolog D (C. elegans) [Source:HGNC Symbol;Acc:16734]	0	0	0	set(['close to TSS', 'intergenic'])	237	62.0833	254	58.0002	141	34.8272	19	3.60761	11	2.53211
19	35167793	35169153	13	AC020910.2	ENSG00000256383	--	0	0	0	set(['intragenic', 'close to TSS', 'intron', 'exon'])	237	62.0833	233	53.2049	158	39.0262	47	8.92409	25	5.75479
5	110427558	110428613	41	WDR36	ENSG00000134987	WD repeat domain 36 [Source:HGNC Symbol;Acc:30696]	0	0	0	set(['intragenic', 'close to TSS', 'intron', 'exon'])	237	62.0833	230	52.5199	190	46.9303	33	6.26585	28	6.44537
10	124638478	124640089	38	RP11-564D11.3	ENSG00000255624	--	0	0	0	set(['intragenic', 'close to TSS', 'intron', 'exon'])	236	61.8214	230	52.5199	126	31.1222	34	6.45573	23	5.29441
3	193787887	193789565	15	RP11-407B7.1	ENSG00000230102	--	0	0	0	set(['intragenic', 'close to TSS', 'intron', 'exon'])	236	61.8214	283	64.6223	177	43.7192	31	5.8861	22	5.06422
7	156801919	156804717	52	MNX1	ENSG00000130675	motor neuron and pancreas homeobox 1 [Source:HGNC Symbol;Acc:4979]	0	0	0	set(['intragenic', 'close to TSS', 'intron', 'exon'])	236	61.8214	388	88.5988	238	58.7863	91	17.2786	53	12.2002
11	2420936	2422501	1	TSSC4	ENSG00000184281	tumor suppressing subtransferable candidate 4 [Source:HGNC Symbol;Acc:12386]	0	0	0	set(['intragenic', 'close to TSS', 'intron', 'exon'])	235	61.5594	128	29.2285	139	34.3332	47	8.92409	48	11.0492
16	857112	858907	2567	PRR25	ENSG00000167945	proline rich 25 [Source:HGNC Symbol;Acc:37230]	0	0	0	set(['intragenic', 'intron', 'exon'])	235	61.5594	312	71.2444	220	54.3403	61	11.5823	62	14.2719
16	1131895	1133511	3835	SSTR5	ENSG00000162009	somatostatin receptor 5 [Source:HGNC Symbol;Acc:11334]	0	0	0	set(['intergenic', 'close to TES'])	235	61.5594	257	58.6853	223	55.0813	48	9.11397	30	6.90575
16	12009545	12010979	257	GSPT1	ENSG00000103342	G1 to S phase transition 1 [Source:HGNC Symbol;Acc:4621]	0	0	0	set(['intragenic', 'close to TSS', 'intron', 'exon'])	235	61.5594	187	42.7009	135	33.3452	68	12.9115	40	9.20767
17	73851064	73852797	-429	WBP2	ENSG00000132471	WW domain binding protein 2 [Source:HGNC Symbol;Acc:12738]	0	0	0	set(['intragenic', 'close to TSS', 'intron', 'exon'])	235	61.5594	144	32.882	113	27.9112	55	10.4431	57	13.1209
2	10587482	10589689	45	ODC1	ENSG00000115758	ornithine decarboxylase 1 [Source:HGNC Symbol;Acc:8109]	0	0	0	set(['intragenic', 'close to TSS', 'intron', 'exon'])	235	61.5594	305	69.6459	200	49.4003	52	9.87347	47	10.819
2	128458619	128460177	802	SFT2D3	ENSG00000173349	SFT2 domain containing 3 [Source:HGNC Symbol;Acc:28767]	0	0	0	set(['intragenic', 'close to TSS', 'intron', 'exon'])	235	61.5594	274	62.5672	152	37.5442	53	10.0633	45	10.3586
4	170948283	170949167	-364	MFAP3L	ENSG00000198948	microfibrillar-associated protein 3-like [Source:HGNC Symbol;Acc:29083]	0	0	0	set(['intragenic', 'close to TSS', 'intron', 'exon'])	235	61.5594	181	41.3309	128	31.6162	19	3.60761	13	2.99249
11	72851435	72854701	23	FCHSD2	ENSG00000137478	FCH and double SH3 domains 2 [Source:HGNC Symbol;Acc:29114]	0	0	0	set(['intragenic', 'close to TSS', 'intron', 'exon'])	234	61.2975	359	81.9767	273	67.4314	95	18.0381	87	20.0267
12	28342752	28344454	205	CCDC91	ENSG00000123106	coiled-coil domain containing 91 [Source:HGNC Symbol;Acc:24855]	0	0	0	set(['intragenic', 'close to TSS', 'intron', 'exon'])	234	61.2975	260	59.3703	172	42.4842	59	11.2026	48	11.0492
16	2826202	2828630	-138	TCEB2	ENSG00000103363	transcription elongation factor B (SIII), polypeptide 2 (18kDa, elongin B) [Source:HGNC Symbol;Acc:11619]	0	0	0	set(['intragenic', 'close to TSS', 'intron', 'exon'])	234	61.2975	255	58.2286	185	45.6953	72	13.671	87	20.0267
19	5790092	5791647	380	DUS3L	ENSG00000141994	dihydrouridine synthase 3-like (S. cerevisiae) [Source:HGNC Symbol;Acc:26920]	0	0	0	set(['intragenic', 'close to TSS', 'intron', 'exon'])	234	61.2975	162	36.9923	147	36.3092	33	6.26585	37	8.51709
19	7989937	7990926	620	CTXN1	ENSG00000178531	cortexin 1 [Source:HGNC Symbol;Acc:31108]	0	0	0	set(['intragenic', 'close to TSS', 'intron', 'exon'])	234	61.2975	254	58.0002	119	29.3932	18	3.41774	12	2.7623
21	34143649	34144791	-51	GCFC1	ENSG00000159086	GC-rich sequence DNA-binding factor 1 [Source:HGNC Symbol;Acc:13579]	0	0	0	set(['intragenic', 'close to TSS', 'intron', 'exon'])	234	61.2975	224	51.1498	126	31.1222	28	5.31648	19	4.37364
1	15929553	15930622	34	RP4-680D5.2	ENSG00000237301	--	0	0	0	set(['intragenic', 'close to TSS', 'intron', 'exon'])	233	61.0355	250	57.0868	138	34.0862	23	4.36711	21	4.83403
11	9779359	9781718	542	RP11-540A21.2	ENSG00000245522	--	0	0	0	set(['intragenic', 'close to TSS', 'intron', 'exon'])	233	61.0355	271	61.8821	207	51.1293	96	18.2279	63	14.5021
11	34377876	34381168	33	ABTB2	ENSG00000166016	ankyrin repeat and BTB (POZ) domain containing 2 [Source:HGNC Symbol;Acc:23842]	0	0	0	set(['intragenic', 'close to TSS', 'intron', 'exon'])	233	61.0355	362	82.6617	276	68.1724	100	18.9874	84	19.3361
1	244997507	244999924	92	FAM36A	ENSG00000203667	family with sequence similarity 36, member A [Source:HGNC Symbol;Acc:26970]	0	0	0	set(['intragenic', 'close to TSS', 'intron', 'exon'])	232	60.7736	247	56.4018	213	52.6113	66	12.5317	53	12.2002
11	71638797	71640658	-19	RNF121	ENSG00000137522	ring finger protein 121 [Source:HGNC Symbol;Acc:21070]	0	0	0	set(['intragenic', 'close to TSS', 'intron', 'exon'])	232	60.7736	225	51.3781	220	54.3403	76	14.4305	59	13.5813
19	39993145	39993995	4014	DLL3	ENSG00000090932	delta-like 3 (Drosophila) [Source:HGNC Symbol;Acc:2909]	0	0	0	set(['intragenic', 'intron', 'exon'])	232	60.7736	256	58.4569	108	26.6761	19	3.60761	25	5.75479
2	71294648	71296384	71	NAGK	ENSG00000124357	N-acetylglucosamine kinase [Source:HGNC Symbol;Acc:17174]	0	0	0	set(['intragenic', 'close to TSS', 'intron', 'exon'])	232	60.7736	250	57.0868	156	38.5322	61	11.5823	50	11.5096
1	182758253	182759324	-83	NPL	ENSG00000135838	N-acetylneuraminate pyruvate lyase (dihydrodipicolinate synthase) [Source:HGNC Symbol;Acc:16781]	0	0	0	set(['intragenic', 'close to TSS', 'intron', 'exon'])	231	60.5116	214	48.8663	121	29.8872	29	5.50636	34	7.82652
10	103892021	103894016	222	PPRC1	ENSG00000148840	peroxisome proliferator-activated receptor gamma, coactivator-related 1 [Source:HGNC Symbol;Acc:30025]	0	0	0	set(['intragenic', 'close to TSS', 'intron', 'exon'])	231	60.5116	164	37.449	147	36.3092	79	15.0001	66	15.1927
11	65487170	65488494	107	RNASEH2C	ENSG00000172922	ribonuclease H2, subunit C [Source:HGNC Symbol;Acc:24116]	0	0	0	set(['intragenic', 'close to TSS', 'intron', 'exon'])	231	60.5116	174	39.7324	148	36.5562	59	11.2026	47	10.819
16	2058542	2060755	115	ZNF598	ENSG00000167962	zinc finger protein 598 [Source:HGNC Symbol;Acc:28079]	0	0	0	set(['intragenic', 'close to TSS', 'intron', 'exon'])	231	60.5116	290	66.2207	207	51.1293	97	18.4178	57	13.1209
22	42465881	42467590	99	NAGA	ENSG00000198951	N-acetylgalactosaminidase, alpha- [Source:HGNC Symbol;Acc:7631]	0	0	0	set(['intragenic', 'close to TSS', 'intron', 'exon'])	231	60.5116	240	54.8034	158	39.0262	29	5.50636	45	10.3586
22	50963190	50965623	168	SCO2	ENSG00000130489	SCO cytochrome oxidase deficient homolog 2 (yeast) [Source:HGNC Symbol;Acc:10604]	0	0	0	set(['intragenic', 'close to TSS', 'intron', 'exon'])	231	60.5116	291	66.4491	187	46.1893	64	12.152	45	10.3586
9	139461973	139463478	19144	RP11-611D20.2	ENSG00000237886	--	0	0	0	set(['intergenic', 'other'])	231	60.5116	244	55.7167	166	41.0022	60	11.3925	54	12.4304
1	10739571	10740243	14062	CASZ1	ENSG00000130940	castor zinc finger 1 [Source:HGNC Symbol;Acc:26002]	0		0.117	set(['intragenic', 'intron'])	230	60.2497	19	4.3386	20	4.94003	10	1.89874	14	3.22268
1	46859617	46860516	24	FAAH	ENSG00000117480	fatty acid amide hydrolase [Source:HGNC Symbol;Acc:3553]	0	0	0	set(['intragenic', 'close to TSS', 'intron', 'exon'])	230	60.2497	115	26.2599	116	28.6522	28	5.31648	20	4.60383
1	231113489	231115516	40	TTC13	ENSG00000143643	tetratricopeptide repeat domain 13 [Source:HGNC Symbol;Acc:26204]	0	0	0	set(['intragenic', 'close to TSS', 'intron', 'exon'])	230	60.2497	180	41.1025	148	36.5562	67	12.7216	51	11.7398
11	43568631	43570516	-8412	HSD17B12	ENSG00000149084	hydroxysteroid (17-beta) dehydrogenase 12 [Source:HGNC Symbol;Acc:18646]	0	0	0	set(['intergenic', 'other'])	230	60.2497	252	57.5435	132	32.6042	37	7.02535	41	9.43786
11	66359686	66361402	10	CCDC87	ENSG00000182791	coiled-coil domain containing 87 [Source:HGNC Symbol;Acc:25579]	0	0	0	set(['intragenic', 'close to TSS', 'intron', 'exon'])	230	60.2497	306	69.8743	175	43.2252	75	14.2406	54	12.4304
17	34838341	34839479	-3568	ZNHIT3	ENSG00000108278	zinc finger, HIT-type containing 3 [Source:HGNC Symbol;Acc:12309]	0	0	0	set(['intergenic', 'other'])	230	60.2497	232	52.9766	112	27.6642	19	3.60761	17	3.91326
19	50431762	50433387	212	NUP62	ENSG00000213024	nucleoporin 62kDa [Source:HGNC Symbol;Acc:8066]	0	0	0	set(['intragenic', 'close to TSS', 'intron', 'exon'])	230	60.2497	321	73.2995	210	51.8703	62	11.7722	33	7.59633
3	179168597	179170024	-46	GNB4	ENSG00000114450	guanine nucleotide binding protein (G protein), beta polypeptide 4 [Source:HGNC Symbol;Acc:20731]	0	0	0	set(['intragenic', 'close to TSS', 'intron', 'exon'])	230	60.2497	289	65.9924	152	37.5442	32	6.07598	27	6.21518
5	10601069	10602287	6741	ANKRD33B-IT1	ENSG00000250841	ANKRD33B intronic transcript 1 (non-protein coding) [Source:HGNC Symbol;Acc:41506]	0	0	0	set(['intragenic', 'intron'])	230	60.2497	286	65.3073	133	32.8512	45	8.54435	39	8.97748
7	150810121	150812905	-251	AGAP3	ENSG00000133612	ArfGAP with GTPase domain, ankyrin repeat and PH domain 3 [Source:HGNC Symbol;Acc:16923]	0	0	0.0007	set(['intragenic', 'close to TSS', 'intron', 'exon'])	230	60.2497	168	38.3623	151	37.2972	56	10.633	54	12.4304
1	59247240	59251372	479	JUN	ENSG00000177606	jun proto-oncogene [Source:HGNC Symbol;Acc:6204]	0.0002	0	0.0002	set(['intragenic', 'close to TSS', 'intron', 'exon'])	229	59.9877	296	67.5908	215	53.1053	86	16.3292	85	19.5663
22	17639155	17640887	37	CECR5	ENSG00000069998	cat eye syndrome chromosome region, candidate 5 [Source:HGNC Symbol;Acc:1843]	0	0	0	set(['intragenic', 'close to TSS', 'intron', 'exon'])	229	59.9877	245	55.9451	160	39.5202	49	9.30384	28	6.44537
7	158621536	158623145	-21	ESYT2	ENSG00000117868	extended synaptotagmin-like protein 2 [Source:HGNC Symbol;Acc:22211]	0	0	0	set(['intragenic', 'close to TSS', 'intron', 'exon'])	229	59.9877	254	58.0002	166	41.0022	50	9.49372	51	11.7398
10	131907929	131910201	16	RP11-500G10.1	ENSG00000237489	--	0	0	0	set(['intragenic', 'close to TSS', 'intron', 'exon'])	228	59.7257	245	55.9451	162	40.0142	52	9.87347	48	11.0492
15	98964389	98965384	-45182	RP11-719C20.1	ENSG00000259507	--	0	0	0	set(['intergenic', 'other'])	228	59.7257	252	57.5435	101	24.9471	31	5.8861	22	5.06422
17	45726142	45728408	1	KPNB1	ENSG00000108424	karyopherin (importin) beta 1 [Source:HGNC Symbol;Acc:6400]	0	0	0	set(['intragenic', 'close to TSS', 'intron', 'exon'])	228	59.7257	316	72.1577	197	48.6593	86	16.3292	45	10.3586
2	43451245	43454834	709	ZFP36L2	ENSG00000152518	zinc finger protein 36, C3H type-like 2 [Source:HGNC Symbol;Acc:1108]	0	0	0	set(['intragenic', 'close to TSS', 'intron', 'exon'])	228	59.7257	362	82.6617	231	57.0573	99	18.7976	70	16.1134
8	19674295	19675315	-96	INTS10	ENSG00000104613	integrator complex subunit 10 [Source:HGNC Symbol;Acc:25548]	0	0.0002	0	set(['intragenic', 'close to TSS', 'intron', 'exon'])	228	59.7257	57	13.0158	79	19.5131	17	3.22786	14	3.22268
8	141520561	141522684	213	CHRAC1	ENSG00000104472	chromatin accessibility complex 1 [Source:HGNC Symbol;Acc:13544]	0	0	0	set(['intragenic', 'close to TSS', 'intron', 'exon'])	228	59.7257	309	70.5593	193	47.6713	43	8.1646	46	10.5888
12	125398326	125400302	-118	UBC	ENSG00000150991	ubiquitin C [Source:HGNC Symbol;Acc:12468]	0	0	0	set(['intragenic', 'close to TSS', 'intron', 'exon'])	227	59.4638	161	36.7639	133	32.8512	49	9.30384	34	7.82652
17	17738512	17740624	563	SREBF1	ENSG00000072310	sterol regulatory element binding transcription factor 1 [Source:HGNC Symbol;Acc:11289]	0	0	0	set(['intragenic', 'close to TSS', 'intron', 'exon'])	227	59.4638	269	61.4254	150	37.0502	46	8.73422	55	12.6605
X	118108329	118110881	281	LONRF3	ENSG00000175556	LON peptidase N-terminal domain and ring finger 3 [Source:HGNC Symbol;Acc:21152]	0	0	0	set(['intragenic', 'close to TSS', 'intron', 'exon'])	227	59.4638	295	67.3625	181	44.7073	51	9.68359	51	11.7398
11	35103731	35106675	54070	RP4-607I7.1	ENSG00000255521	--	0.0003	0	0	set(['intergenic', 'other'])	226	59.2018	237	54.1183	211	52.1173	84	15.9494	105	24.1701
11	69450663	69451855	-4595	CCND1	ENSG00000110092	cyclin D1 [Source:HGNC Symbol;Acc:1582]	0	0	0	set(['intergenic', 'other'])	226	59.2018	312	71.2444	207	51.1293	34	6.45573	37	8.51709
12	49245421	49246437	-5	DDX23	ENSG00000174243	DEAD (Asp-Glu-Ala-Asp) box polypeptide 23 [Source:HGNC Symbol;Acc:17347]	0	0.0007	0.0005	set(['intragenic', 'close to TSS', 'intron', 'exon'])	226	59.2018	79	18.0394	89	21.9831	46	8.73422	33	7.59633
16	2961347	2963384	386	FLYWCH1	ENSG00000059122	FLYWCH-type zinc finger 1 [Source:HGNC Symbol;Acc:25404]	0	0	0	set(['intragenic', 'close to TSS', 'intron', 'exon'])	226	59.2018	216	49.323	159	39.2732	82	15.5697	103	23.7097
16	3332186	3334205	-252	ZNF263	ENSG00000006194	zinc finger protein 263 [Source:HGNC Symbol;Acc:13056]	0	0	0	set(['intragenic', 'close to TSS', 'intron', 'exon'])	226	59.2018	295	67.3625	216	53.3523	95	18.0381	61	14.0417
17	55161847	55164103	-159	AKAP1	ENSG00000121057	A kinase (PRKA) anchor protein 1 [Source:HGNC Symbol;Acc:367]	0	0	0	set(['intragenic', 'close to TSS', 'intron', 'exon'])	226	59.2018	282	64.3939	220	54.3403	80	15.1899	57	13.1209
19	54023564	54024812	-46	ZNF331	ENSG00000130844	zinc finger protein 331 [Source:HGNC Symbol;Acc:15489]	0	0	0	set(['intragenic', 'close to TSS', 'intron', 'exon'])	226	59.2018	170	38.819	138	34.0862	20	3.79749	28	6.44537
19	58912043	58913256	6014	AC012313.1	ENSG00000232098	Hepatocellular carcinoma-associated antigen HCA25aUncharacterized protein [Source:UniProtKB/TrEMBL;Acc:Q8NHH4]	0	0	0	set(['intergenic', 'other'])	226	59.2018	232	52.9766	166	41.0022	35	6.6456	26	5.98499
21	30257146	30257984	128	N6AMT1	ENSG00000156239	N-6 adenine-specific DNA methyltransferase 1 (putative) [Source:HGNC Symbol;Acc:16021]	0	0	0	set(['intragenic', 'close to TSS', 'intron', 'exon'])	226	59.2018	180	41.1025	75	18.5251	23	4.36711	25	5.75479
12	107348267	107350166	-280	C12orf23	ENSG00000151135	chromosome 12 open reading frame 23 [Source:HGNC Symbol;Acc:28281]	0	0	0	set(['intragenic', 'close to TSS', 'intron', 'exon'])	225	58.9399	246	56.1734	172	42.4842	51	9.68359	40	9.20767
12	122501767	122503388	315	AC156455.1	ENSG00000256546	--	0	0	0	set(['intragenic', 'close to TSS', 'intron', 'exon'])	225	58.9399	225	51.3781	133	32.8512	61	11.5823	45	10.3586
16	2523141	2526702	-225	TBC1D24	ENSG00000162065	TBC1 domain family, member 24 [Source:HGNC Symbol;Acc:29203]	0	0	0	set(['intragenic', 'close to TSS', 'intron', 'exon'])	225	58.9399	367	83.8035	264	65.2084	83	15.7596	88	20.2569
8	145733573	145735060	-140	MFSD3	ENSG00000167700	major facilitator superfamily domain containing 3 [Source:HGNC Symbol;Acc:25157]	0	0	0	set(['intragenic', 'close to TSS', 'intron', 'exon'])	225	58.9399	244	55.7167	143	35.3212	34	6.45573	26	5.98499
9	137000038	137002326	-27	WDR5	ENSG00000196363	WD repeat domain 5 [Source:HGNC Symbol;Acc:12757]	0	0	0	set(['intragenic', 'close to TSS', 'intron', 'exon'])	225	58.9399	322	73.5278	254	62.7384	100	18.9874	89	20.4871
12	122710121	122711472	-187	DIABLO	ENSG00000184047	diablo, IAP-binding mitochondrial protein [Source:HGNC Symbol;Acc:21528]	0	0	0	set(['intragenic', 'close to TSS', 'intron', 'exon'])	224	58.6779	227	51.8348	140	34.5802	40	7.59497	37	8.51709
19	49140034	49142222	-199	AC008888.7	ENSG00000232871	--	0	0	0	set(['intragenic', 'close to TSS', 'intron', 'exon'])	224	58.6779	236	53.89	178	43.9662	51	9.68359	45	10.3586
X	54383949	54385509	-291	WNK3	ENSG00000196632	WNK lysine deficient protein kinase 3 [Source:HGNC Symbol;Acc:14543]	0	0	0	set(['intragenic', 'close to TSS', 'intron', 'exon'])	224	58.6779	188	42.9293	131	32.3572	28	5.31648	13	2.99249
11	13688964	13691420	-24	FAR1	ENSG00000197601	fatty acyl CoA reductase 1 [Source:HGNC Symbol;Acc:26222]	0	0	0	set(['intragenic', 'close to TSS', 'intron', 'exon'])	223	58.416	305	69.6459	208	51.3763	95	18.0381	79	18.1851
11	62493538	62495498	303	HNRNPUL2	ENSG00000214753	heterogeneous nuclear ribonucleoprotein U-like 2 [Source:HGNC Symbol;Acc:25451]	0	0	0	set(['intragenic', 'close to TSS', 'intron', 'exon'])	223	58.416	349	79.6932	235	58.0453	88	16.7089	59	13.5813
11	73018791	73021220	401	RP11-800A3.7	ENSG00000257038	--	0	0	0	set(['intragenic', 'close to TSS', 'intron', 'exon'])	223	58.416	368	84.0318	278	68.6664	99	18.7976	83	19.1059
12	110905690	110907433	-24	C12orf24	ENSG00000204856	chromosome 12 open reading frame 24 [Source:HGNC Symbol;Acc:30180]	0	0	0	set(['intragenic', 'close to TSS', 'intron', 'exon'])	223	58.416	286	65.3073	179	44.2132	41	7.78485	32	7.36614
9	37119751	37120789	-265	ZCCHC7	ENSG00000147905	zinc finger, CCHC domain containing 7 [Source:HGNC Symbol;Acc:26209]	0	0	0	set(['intragenic', 'close to TSS', 'intron', 'exon'])	223	58.416	225	51.3781	128	31.6162	18	3.41774	21	4.83403
9	98637069	98638712	-9	C9orf102	ENSG00000182150	chromosome 9 open reading frame 102 [Source:HGNC Symbol;Acc:26922]	0	0	0	set(['intragenic', 'close to TSS', 'intron', 'exon'])	223	58.416	282	64.3939	255	62.9854	98	18.6077	70	16.1134
9	140134507	140136068	-377	TUBB4B	ENSG00000188229	tubulin, beta 4B class IVb [Source:HGNC Symbol;Acc:20771]	0	0	0	set(['intragenic', 'close to TSS', 'intron', 'exon'])	223	58.416	292	66.6774	233	57.5513	80	15.1899	44	10.1284
X	153625773	153627845	-27	RPL10	ENSG00000147403	ribosomal protein L10 [Source:HGNC Symbol;Acc:10298]	0	0	0	set(['intragenic', 'close to TSS', 'intron', 'exon'])	223	58.416	289	65.9924	177	43.7192	92	17.4684	67	15.4228
15	41522522	41523792	121	AC012652.1	ENSG00000187446	Calcium-binding protein p22 [Source:UniProtKB/Swiss-Prot;Acc:Q99653]	0	0	0	set(['intragenic', 'close to TSS', 'intron', 'exon'])	222	58.154	226	51.6065	187	46.1893	26	4.93673	26	5.98499
2	20189049	20190334	118	WDR35	ENSG00000118965	WD repeat domain 35 [Source:HGNC Symbol;Acc:29250]	0	0	0	set(['intragenic', 'close to TSS', 'intron', 'exon'])	222	58.154	206	47.0395	121	29.8872	33	6.26585	45	10.3586
4	3748457	3748960	16409	AC141928.1	ENSG00000250986	--	0	0	0	set(['intergenic', 'other'])	222	58.154	250	57.0868	148	36.5562	12	2.27849	13	2.99249
1	227126876	227129095	-1	ADCK3	ENSG00000163050	aarF domain containing kinase 3 [Source:HGNC Symbol;Acc:16812]	0	0	0	set(['intragenic', 'close to TSS', 'intron', 'exon'])	221	57.8921	306	69.8743	187	46.1893	72	13.671	63	14.5021
12	53894322	53895802	5	TARBP2	ENSG00000139546	TAR (HIV-1) RNA binding protein 2 [Source:HGNC Symbol;Acc:11569]	0	0	0.0002	set(['intragenic', 'close to TSS', 'intron', 'exon'])	221	57.8921	142	32.4253	121	29.8872	60	11.3925	50	11.5096
16	2204635	2206502	-197	TRAF7	ENSG00000131653	TNF receptor-associated factor 7 [Source:HGNC Symbol;Acc:20456]	0	0	0	set(['intragenic', 'close to TSS', 'intron', 'exon'])	221	57.8921	209	47.7246	159	39.2732	82	15.5697	51	11.7398
17	40831362	40832600	1880	CCR10	ENSG00000184451	chemokine (C-C motif) receptor 10 [Source:HGNC Symbol;Acc:4474]	0	0	0	set(['intragenic', 'exon'])	221	57.8921	259	59.142	130	32.1102	39	7.4051	42	9.66805
17	76835349	76838096	-113	USP36	ENSG00000055483	ubiquitin specific peptidase 36 [Source:HGNC Symbol;Acc:20062]	0	0	0	set(['intragenic', 'close to TSS', 'intron', 'exon'])	221	57.8921	246	56.1734	227	56.0693	89	16.8988	73	16.804
4	134071255	134074364	2340	PCDH10	ENSG00000138650	protocadherin 10 [Source:HGNC Symbol;Acc:13404]	0	0	0	set(['intragenic', 'close to TSS', 'intron', 'exon'])	221	57.8921	222	50.6931	193	47.6713	70	13.2912	59	13.5813
11	449866	451465	215	PTDSS2	ENSG00000174915	phosphatidylserine synthase 2 [Source:HGNC Symbol;Acc:15463]	0	0	0	set(['intragenic', 'close to TSS', 'intron', 'exon'])	220	57.6301	133	30.3702	123	30.3812	44	8.35447	46	10.5888
11	44329459	44331989	992	ALX4	ENSG00000052850	ALX homeobox 4 [Source:HGNC Symbol;Acc:450]	0	0	0	set(['intragenic', 'close to TSS', 'intron', 'exon'])	220	57.6301	277	63.2522	210	51.8703	79	15.0001	53	12.2002
11	61128726	61130457	-38	CYBASC3	ENSG00000162144	cytochrome b, ascorbate dependent 3 [Source:HGNC Symbol;Acc:23014]	0	0	0	set(['intragenic', 'close to TSS', 'intron', 'exon'])	220	57.6301	316	72.1577	247	61.0093	78	14.8102	70	16.1134
1	46597688	46599602	-60	PIK3R3	ENSG00000117461	phosphoinositide-3-kinase, regulatory subunit 3 (gamma) [Source:HGNC Symbol;Acc:8981]	0	0	0	set(['intragenic', 'close to TSS', 'intron', 'exon'])	219	57.3682	243	55.4884	170	41.9902	43	8.1646	43	9.89824
19	46270462	46274467	-323	SIX5	ENSG00000177045	SIX homeobox 5 [Source:HGNC Symbol;Acc:10891]	0	0	0	set(['intragenic', 'close to TSS', 'intron', 'exon'])	219	57.3682	326	74.4412	249	61.5033	78	14.8102	85	19.5663
9	139293239	139295488	-1114	SNAPC4	ENSG00000165684	small nuclear RNA activating complex, polypeptide 4, 190kDa [Source:HGNC Symbol;Acc:11137]	0	0	0	set(['intragenic', 'close to TSS', 'exon'])	219	57.3682	208	47.4962	192	47.4243	80	15.1899	83	19.1059
1	28051359	28052626	-497	FAM76A	ENSG00000009780	family with sequence similarity 76, member A [Source:HGNC Symbol;Acc:28530]	0	0	0	set(['intragenic', 'close to TSS', 'intron', 'exon'])	218	57.1062	224	51.1498	179	44.2132	31	5.8861	26	5.98499
16	74330153	74331165	-13	PSMD7	ENSG00000103035	proteasome (prosome, macropain) 26S subunit, non-ATPase, 7 [Source:HGNC Symbol;Acc:9565]	0	0	0	set(['intragenic', 'close to TSS', 'intron', 'exon'])	218	57.1062	271	61.8821	164	40.5082	32	6.07598	22	5.06422
17	4869513	4871756	498	SPAG7	ENSG00000091640	sperm associated antigen 7 [Source:HGNC Symbol;Acc:11216]	0	0	0	set(['intragenic', 'close to TSS', 'intron', 'exon'])	218	57.1062	264	60.2837	177	43.7192	53	10.0633	65	14.9625
19	1268435	1270392	80	CIRBP	ENSG00000099622	cold inducible RNA binding protein [Source:HGNC Symbol;Acc:1982]	0	0	0	set(['intragenic', 'close to TSS', 'intron', 'exon'])	218	57.1062	241	55.0317	189	46.6833	67	12.7216	39	8.97748
3	127770211	127771724	-244	SEC61A1	ENSG00000058262	Sec61 alpha 1 subunit (S. cerevisiae) [Source:HGNC Symbol;Acc:18276]	0	0	0.0002	set(['intragenic', 'close to TSS', 'intron', 'exon'])	218	57.1062	165	37.6773	123	30.3812	54	10.2532	37	8.51709
X	41191932	41194299	-299	DDX3X	ENSG00000215301	DEAD (Asp-Glu-Ala-Asp) box polypeptide 3, X-linked [Source:HGNC Symbol;Acc:2745]	0	0	0	set(['intragenic', 'close to TSS', 'intron', 'exon'])	218	57.1062	306	69.8743	208	51.3763	89	16.8988	41	9.43786
11	18033247	18035879	-4	SERGEF	ENSG00000129158	secretion regulating guanine nucleotide exchange factor [Source:HGNC Symbol;Acc:17499]	0	0	0	set(['intragenic', 'close to TSS', 'intron', 'exon'])	217	56.8442	280	63.9372	215	53.1053	92	17.4684	51	11.7398
19	45908102	45910371	-230	CD3EAP	ENSG00000117877	CD3e molecule, epsilon associated protein [Source:HGNC Symbol;Acc:24219]	0	0	0	set(['intragenic', 'close to TSS', 'intron', 'exon'])	217	56.8442	232	52.9766	158	39.0262	59	11.2026	56	12.8907
3	170625375	170627291	54	EIF5A2	ENSG00000163577	eukaryotic translation initiation factor 5A2 [Source:HGNC Symbol;Acc:3301]	0	0	0	set(['intragenic', 'close to TSS', 'intron', 'exon'])	217	56.8442	206	47.0395	149	36.8032	49	9.30384	46	10.5888
4	186316878	186318347	-25	ANKRD37	ENSG00000186352	ankyrin repeat domain 37 [Source:HGNC Symbol;Acc:29593]	0	0	0	set(['intragenic', 'close to TSS', 'intron', 'exon'])	217	56.8442	263	60.0553	148	36.5562	25	4.74686	25	5.75479
6	5003580	5004561	-178	RPP40	ENSG00000124787	ribonuclease P/MRP 40kDa subunit [Source:HGNC Symbol;Acc:20992]	0	0	0	set(['intragenic', 'close to TSS', 'intron', 'exon'])	217	56.8442	132	30.1418	112	27.6642	17	3.22786	20	4.60383
19	6279865	6280553	-250	MLLT1	ENSG00000130382	myeloid/lymphoid or mixed-lineage leukemia (trithorax homolog, Drosophila); translocated to, 1 [Source:HGNC Symbol;Acc:7134]	0	0	0	set(['intragenic', 'close to TSS', 'exon'])	216	56.5823	244	55.7167	103	25.4411	11	2.08862	15	3.45288
2	28612789	28616127	-856	FOSL2	ENSG00000075426	FOS-like antigen 2 [Source:HGNC Symbol;Acc:3798]	0	0	0	set(['intragenic', 'close to TSS', 'intron', 'exon'])	216	56.5823	277	63.2522	201	49.6473	58	11.0127	53	12.2002
7	35733782	35735648	30	HERPUD2	ENSG00000122557	HERPUD family member 2 [Source:HGNC Symbol;Acc:21915]	0	0	0	set(['intragenic', 'close to TSS', 'intron', 'exon'])	216	56.5823	253	57.7719	168	41.4962	64	12.152	55	12.6605
9	139780165	139782266	238	TRAF2	ENSG00000127191	TNF receptor-associated factor 2 [Source:HGNC Symbol;Acc:12032]	0	0	0	set(['intragenic', 'close to TSS', 'intron', 'exon'])	216	56.5823	219	50.0081	156	38.5322	82	15.5697	72	16.5738
11	75377851	75380434	309	MAP6	ENSG00000171533	microtubule-associated protein 6 [Source:HGNC Symbol;Acc:6868]	0	0	0	set(['intragenic', 'close to TSS', 'intron', 'exon'])	215	56.3203	328	74.8979	312	77.0644	73	13.8608	78	17.955
19	49630867	49631866	-217	PPFIA3	ENSG00000177380	protein tyrosine phosphatase, receptor type, f polypeptide (PTPRF), interacting protein (liprin), alpha 3 [Source:HGNC Symbol;Acc:9247]	0	0	0	set(['intragenic', 'close to TSS', 'intron', 'exon'])	215	56.3203	221	50.4648	124	30.6282	20	3.79749	26	5.98499
1	16160659	16163017	517	RP11-169K16.9	ENSG00000179743	--	0	0	0	set(['intragenic', 'close to TSS', 'intron', 'exon'])	214	56.0584	288	65.764	271	66.9374	72	13.671	48	11.0492
11	66383314	66385367	155	RBM14	ENSG00000239306	RNA binding motif protein 14 [Source:HGNC Symbol;Acc:14219]	0	0	0	set(['intragenic', 'close to TSS', 'intron', 'exon'])	214	56.0584	314	71.7011	222	54.8343	89	16.8988	78	17.955
19	5977538	5979340	-119	RANBP3	ENSG00000031823	RAN binding protein 3 [Source:HGNC Symbol;Acc:9850]	0	0	0	set(['intragenic', 'close to TSS', 'intron', 'exon'])	214	56.0584	298	68.0475	148	36.5562	55	10.4431	47	10.819
1	53308110	53309415	355	ZYG11A	ENSG00000203995	zyg-11 homolog A (C. elegans) [Source:HGNC Symbol;Acc:32058]	0	0	0	set(['intragenic', 'close to TSS', 'intron', 'exon'])	213	55.7964	224	51.1498	139	34.3332	22	4.17724	22	5.06422
10	69523174	69524551	13821	RP11-323N10.1	ENSG00000213606	--	0	0	0	set(['intergenic', 'other'])	213	55.7964	202	46.1262	136	33.5922	43	8.1646	33	7.59633
11	101980424	101983200	233	YAP1	ENSG00000137693	Yes-associated protein 1 [Source:HGNC Symbol;Acc:16262]	0	0	0	set(['intragenic', 'close to TSS', 'intron', 'exon'])	213	55.7964	301	68.7325	273	67.4314	87	16.5191	78	17.955
17	56769148	56770455	-132	RAD51C	ENSG00000108384	RAD51 homolog C (S. cerevisiae) [Source:HGNC Symbol;Acc:9820]	0	0	0	set(['intragenic', 'close to TSS', 'intron', 'exon'])	213	55.7964	269	61.4254	171	42.2372	48	9.11397	35	8.05671
5	372315	374897	29964	AHRR	ENSG00000063438	aryl-hydrocarbon receptor repressor [Source:HGNC Symbol;Acc:346]	0	0	0	set(['intragenic', 'intron'])	213	55.7964	271	61.8821	192	47.4243	77	14.6203	74	17.0342
5	96518580	96519945	-40	RP11-155G15.2	ENSG00000251513	--	0	0	0	set(['intragenic', 'close to TSS', 'intron', 'exon'])	213	55.7964	249	56.8585	175	43.2252	28	5.31648	31	7.13594
6	146055700	146057300	-107	EPM2A	ENSG00000112425	epilepsy, progressive myoclonus type 2A, Lafora disease (laforin) [Source:HGNC Symbol;Acc:3413]	0	0	0	set(['intragenic', 'close to TSS', 'intron', 'exon'])	213	55.7964	259	59.142	146	36.0622	31	5.8861	18	4.14345
7	44835469	44837372	140	PPIA	ENSG00000196262	peptidylprolyl isomerase A (cyclophilin A) [Source:HGNC Symbol;Acc:9253]	0	0	0	set(['intragenic', 'close to TSS', 'intron', 'exon'])	213	55.7964	282	64.3939	176	43.4722	49	9.30384	36	8.2869
1	226270402	226271912	-3424	RP11-396C23.2	ENSG00000225518	--	0	0	0	set(['intragenic', 'intron'])	212	55.5345	238	54.3467	182	44.9543	50	9.49372	41	9.43786
11	65666392	65668545	391	FOSL1	ENSG00000175592	FOS-like antigen 1 [Source:HGNC Symbol;Acc:13718]	0	0	0	set(['intragenic', 'close to TSS', 'intron', 'exon'])	212	55.5345	299	68.2758	219	54.0933	64	12.152	43	9.89824
14	24835390	24837054	78	NFATC4	ENSG00000100968	nuclear factor of activated T-cells, cytoplasmic, calcineurin-dependent 4 [Source:HGNC Symbol;Acc:7778]	0	0.1589	0.0002	set(['intragenic', 'close to TSS', 'intron', 'exon'])	212	55.5345	56	12.7874	81	20.0071	19	3.60761	28	6.44537
16	1524128	1525827	101	CLCN7	ENSG00000103249	chloride channel 7 [Source:HGNC Symbol;Acc:2025]	0	0	0	set(['intragenic', 'close to TSS', 'intron', 'exon'])	212	55.5345	218	49.7797	131	32.3572	45	8.54435	57	13.1209
17	61926100	61926983	-110	TCAM1	ENSG00000240280	--	0	0	0	set(['intragenic', 'close to TSS', 'intron', 'exon'])	212	55.5345	254	58.0002	157	38.7792	19	3.60761	16	3.68307
19	17716451	17717618	5935	UNC13A	ENSG00000130477	unc-13 homolog A (C. elegans) [Source:HGNC Symbol;Acc:23150]	0	0	0	set(['intragenic', 'intron', 'exon'])	212	55.5345	230	52.5199	108	26.6761	27	5.12661	16	3.68307
2	74756197	74758139	-4	HTRA2	ENSG00000115317	HtrA serine peptidase 2 [Source:HGNC Symbol;Acc:14348]	0	0	0.0003	set(['intragenic', 'close to TSS', 'intron', 'exon'])	212	55.5345	170	38.819	135	33.3452	64	12.152	54	12.4304
6	111803359	111806024	-22	TRAF3IP2-AS1	ENSG00000231889	TRAF3IP2 antisense RNA 1 (non-protein coding) [Source:HGNC Symbol;Acc:40005]	0	0	0	set(['intragenic', 'close to TSS', 'intron', 'exon'])	212	55.5345	274	62.5672	222	54.8343	70	13.2912	59	13.5813
9	37079080	37080092	-306	RP11-220I1.1	ENSG00000233137	--	0	0	0	set(['intragenic', 'close to TSS', 'intron', 'exon'])	212	55.5345	227	51.8348	103	25.4411	23	4.36711	8	1.84153
1	8085404	8087395	-31	ERRFI1	ENSG00000116285	ERBB receptor feedback inhibitor 1 [Source:HGNC Symbol;Acc:18185]	0	0	0	set(['intragenic', 'close to TSS', 'intron', 'exon'])	211	55.2725	225	51.3781	132	32.6042	40	7.59497	44	10.1284
11	72144728	72145913	106	CLPB	ENSG00000162129	ClpB caseinolytic peptidase B homolog (E. coli) [Source:HGNC Symbol;Acc:30664]	0	0	0	set(['intragenic', 'close to TSS', 'intron', 'exon'])	211	55.2725	108	24.6615	124	30.6282	38	7.21523	42	9.66805
12	50100514	50101907	-13	FMNL3	ENSG00000161791	formin-like 3 [Source:HGNC Symbol;Acc:23698]	0	0	0	set(['intragenic', 'close to TSS', 'intron', 'exon'])	211	55.2725	198	45.2128	143	35.3212	48	9.11397	47	10.819
16	3507293	3509274	208	NAA60	ENSG00000122390	N(alpha)-acetyltransferase 60, NatF catalytic subunit [Source:HGNC Symbol;Acc:25875]	0	0	0	set(['intragenic', 'close to TSS', 'intron', 'exon'])	211	55.2725	295	67.3625	205	50.6353	90	17.0887	76	17.4946
20	25603487	25605576	-149	RP4-694B14.5	ENSG00000213742	--	0	0	0	set(['intragenic', 'close to TSS', 'intron', 'exon'])	211	55.2725	216	49.323	145	35.8152	59	11.2026	45	10.3586
4	2964407	2966426	-38	GRK4	ENSG00000125388	G protein-coupled receptor kinase 4 [Source:HGNC Symbol;Acc:4543]	0	0	0	set(['intragenic', 'close to TSS', 'intron', 'exon'])	211	55.2725	255	58.2286	149	36.8032	47	8.92409	45	10.3586
1	37979669	37981413	-166	MEAF6	ENSG00000163875	MYST/Esa1-associated factor 6 [Source:HGNC Symbol;Acc:25674]	0	0	0	set(['intragenic', 'close to TSS', 'intron', 'exon'])	210	55.0106	214	48.8663	149	36.8032	50	9.49372	36	8.2869
10	64577543	64579403	-54	EGR2	ENSG00000122877	early growth response 2 [Source:HGNC Symbol;Acc:3239]	0	0	0	set(['intragenic', 'close to TSS', 'intron', 'exon'])	210	55.0106	189	43.1576	134	33.0982	28	5.31648	39	8.97748
11	46316628	46318953	1114	CREB3L1	ENSG00000157613	cAMP responsive element binding protein 3-like 1 [Source:HGNC Symbol;Acc:18856]	0	0	0	set(['intragenic', 'close to TSS', 'intron', 'exon'])	210	55.0106	262	59.827	186	45.9423	71	13.4811	59	13.5813
15	69365896	69367981	15	LINC00277	ENSG00000212766	long intergenic non-protein coding RNA 277 [Source:HGNC Symbol;Acc:26596]	0	0	0	set(['intragenic', 'close to TSS', 'intron', 'exon'])	210	55.0106	90	20.5513	97	23.9591	58	11.0127	79	18.1851
17	79632317	79634431	244	C17orf90	ENSG00000204237	chromosome 17 open reading frame 90 [Source:HGNC Symbol;Acc:27901]	0	0	0	set(['intragenic', 'close to TSS', 'intron', 'exon'])	210	55.0106	291	66.4491	181	44.7073	70	13.2912	47	10.819
3	43731803	43733440	-127	ABHD5	ENSG00000011198	abhydrolase domain containing 5 [Source:HGNC Symbol;Acc:21396]	0	0	0	set(['intragenic', 'close to TSS', 'intron', 'exon'])	210	55.0106	235	53.6616	189	46.6833	27	5.12661	45	10.3586
4	40057042	40059746	-51	N4BP2	ENSG00000078177	NEDD4 binding protein 2 [Source:HGNC Symbol;Acc:29851]	0	0	0	set(['intragenic', 'close to TSS', 'intron', 'exon'])	210	55.0106	310	70.7877	194	47.9183	64	12.152	61	14.0417
6	101328264	101330187	-1	ASCC3	ENSG00000112249	activating signal cointegrator 1 complex subunit 3 [Source:HGNC Symbol;Acc:18697]	0	0	0	set(['intragenic', 'close to TSS', 'intron', 'exon'])	210	55.0106	265	60.512	179	44.2132	61	11.5823	34	7.82652
6	143831871	143833358	185	FUCA2	ENSG00000001036	fucosidase, alpha-L- 2, plasma [Source:HGNC Symbol;Acc:4008]	0	0	0	set(['intragenic', 'close to TSS', 'intron', 'exon'])	210	55.0106	255	58.2286	139	34.3332	57	10.8228	37	8.51709
7	155249356	155252535	122	EN2	ENSG00000164778	engrailed homeobox 2 [Source:HGNC Symbol;Acc:3343]	0	0	0	set(['intragenic', 'close to TSS', 'intron', 'exon'])	210	55.0106	205	46.8112	193	47.6713	61	11.5823	34	7.82652
1	152082639	152084482	2996	TCHH	ENSG00000159450	trichohyalin [Source:HGNC Symbol;Acc:11791]	0	0	0	set(['intragenic', 'exon'])	209	54.7486	244	55.7167	112	27.6642	27	5.12661	37	8.51709
1	243417517	243420153	-127	CEP170	ENSG00000143702	centrosomal protein 170kDa [Source:HGNC Symbol;Acc:28920]	0	0	0	set(['intragenic', 'close to TSS', 'intron', 'exon'])	209	54.7486	262	59.827	202	49.8943	88	16.7089	69	15.8832
17	4850777	4853720	61	PFN1	ENSG00000108518	profilin 1 [Source:HGNC Symbol;Acc:8881]	0	0	0	set(['intragenic', 'close to TSS', 'intron', 'exon'])	209	54.7486	216	49.323	176	43.4722	61	11.5823	58	13.3511
17	38518728	38519967	720	GJD3	ENSG00000183153	gap junction protein, delta 3, 31.9kDa [Source:HGNC Symbol;Acc:19147]	0	0	0	set(['intragenic', 'close to TSS', 'intron', 'exon'])	209	54.7486	220	50.2364	134	33.0982	31	5.8861	30	6.90575
3	158288460	158289726	44	MLF1	ENSG00000178053	myeloid leukemia factor 1 [Source:HGNC Symbol;Acc:7125]	0	0	0	set(['intragenic', 'close to TSS', 'intron', 'exon'])	209	54.7486	220	50.2364	117	28.8992	31	5.8861	21	4.83403
1	22108393	22110549	13	USP48	ENSG00000090686	ubiquitin specific peptidase 48 [Source:HGNC Symbol;Acc:18533]	0	0	0.0007	set(['intragenic', 'close to TSS', 'intron', 'exon'])	208	54.4866	172	39.2757	151	37.2972	82	15.5697	53	12.2002
11	6340559	6342475	-132	PRKCDBP	ENSG00000170955	protein kinase C, delta binding protein [Source:HGNC Symbol;Acc:9400]	0	0	0	set(['intragenic', 'close to TSS', 'intron', 'exon'])	208	54.4866	271	61.8821	183	45.2013	55	10.4431	41	9.43786
11	63932171	63934372	-24	MACROD1	ENSG00000133315	MACRO domain containing 1 [Source:HGNC Symbol;Acc:29598]	0	0	0	set(['intragenic', 'close to TSS', 'intron', 'exon'])	208	54.4866	310	70.7877	240	59.2803	79	15.0001	48	11.0492
13	44452943	44454579	65	CCDC122	ENSG00000151773	coiled-coil domain containing 122 [Source:HGNC Symbol;Acc:26478]	0	0	0.0004	set(['intragenic', 'close to TSS', 'intron', 'exon'])	208	54.4866	249	56.8585	101	24.9471	38	7.21523	26	5.98499
15	93198293	93199631	226	FAM174B	ENSG00000185442	family with sequence similarity 174, member B [Source:HGNC Symbol;Acc:34339]	0	0	0	set(['intragenic', 'close to TSS', 'intron', 'exon'])	208	54.4866	200	45.6695	124	30.6282	31	5.8861	23	5.29441
17	47021671	47022841	-63	SNF8	ENSG00000159210	SNF8, ESCRT-II complex subunit, homolog (S. cerevisiae) [Source:HGNC Symbol;Acc:17028]	0	0	0	set(['intragenic', 'close to TSS', 'intron', 'exon'])	208	54.4866	222	50.6931	129	31.8632	33	6.26585	32	7.36614
3	151985907	151987574	5	MBNL1	ENSG00000152601	muscleblind-like (Drosophila) [Source:HGNC Symbol;Acc:6923]	0	0	0	set(['intragenic', 'close to TSS', 'intron', 'exon'])	208	54.4866	237	54.1183	146	36.0622	35	6.6456	30	6.90575
9	117373113	117374485	62	C9orf91	ENSG00000157693	chromosome 9 open reading frame 91 [Source:HGNC Symbol;Acc:24513]	0	0	0	set(['intragenic', 'close to TSS', 'intron', 'exon'])	208	54.4866	218	49.7797	126	31.1222	35	6.6456	35	8.05671
9	136241749	136243869	53	SURF4	ENSG00000148248	surfeit 4 [Source:HGNC Symbol;Acc:11476]	0	0	0	set(['intragenic', 'close to TSS', 'intron', 'exon'])	208	54.4866	300	68.5042	217	53.5993	93	17.6583	44	10.1284
1	154530600	154532558	-75	UBE2Q1	ENSG00000160714	ubiquitin-conjugating enzyme E2Q family member 1 [Source:HGNC Symbol;Acc:15698]	0	0	0	set(['intragenic', 'close to TSS', 'intron', 'exon'])	207	54.2247	292	66.6774	185	45.6953	34	6.45573	44	10.1284
11	58344815	58346578	-3	LPXN	ENSG00000110031	leupaxin [Source:HGNC Symbol;Acc:14061]	0	0	0	set(['intragenic', 'close to TSS', 'intron', 'exon'])	207	54.2247	168	38.3623	136	33.5922	64	12.152	51	11.7398
17	56326657	56328196	-1822	LPO	ENSG00000167419	lactoperoxidase [Source:HGNC Symbol;Acc:6678]	0	0	0	set(['intragenic', 'close to TSS', 'intron', 'exon'])	207	54.2247	195	44.5277	156	38.5322	52	9.87347	38	8.74729
17	59488369	59491111	629	C17orf82	ENSG00000187013	chromosome 17 open reading frame 82 [Source:HGNC Symbol;Acc:32699]	0	0	0	set(['intragenic', 'close to TSS', 'exon'])	207	54.2247	290	66.2207	235	58.0453	63	11.9621	74	17.0342
21	47648017	47649771	-156	LSS	ENSG00000160285	lanosterol synthase (2,3-oxidosqualene-lanosterol cyclase) [Source:HGNC Symbol;Acc:6708]	0	0	0	set(['intragenic', 'close to TSS', 'intron', 'exon'])	207	54.2247	171	39.0474	102	25.1941	34	6.45573	15	3.45288
22	21355063	21356889	55	THAP7	ENSG00000184436	THAP domain containing 7 [Source:HGNC Symbol;Acc:23190]	0	0	0	set(['intragenic', 'close to TSS', 'intron', 'exon'])	207	54.2247	223	50.9214	149	36.8032	47	8.92409	56	12.8907
5	82767906	82770806	1613	VCAN	ENSG00000038427	versican [Source:HGNC Symbol;Acc:2464]	0	0	0	set(['intragenic', 'close to TSS', 'intron'])	207	54.2247	263	60.0553	190	46.9303	43	8.1646	38	8.74729
1	16939598	16940705	-68	NBPF1	ENSG00000219481	neuroblastoma breakpoint family, member 1 [Source:HGNC Symbol;Acc:26088]	0	0	0	set(['intragenic', 'close to TSS', 'intron', 'exon'])	206	53.9627	251	57.3152	161	39.7672	41	7.78485	34	7.82652
1	26797179	26800006	-348	HMGN2	ENSG00000198830	high mobility group nucleosomal binding domain 2 [Source:HGNC Symbol;Acc:4986]	0	0	0	set(['intragenic', 'close to TSS', 'intron', 'exon'])	206	53.9627	218	49.7797	178	43.9662	50	9.49372	62	14.2719
11	518417	519332	-10032	RP13-46H24.1	ENSG00000254739	--	0	0	0	set(['intergenic', 'other'])	206	53.9627	208	47.4962	139	34.3332	14	2.65824	3	0.690575
12	49523693	49525802	-206	RP11-386G11.10	ENSG00000258017	--	0	0	0	set(['intragenic', 'close to TSS', 'intron', 'exon'])	206	53.9627	301	68.7325	206	50.8823	75	14.2406	82	18.8757
13	100153158	100154545	124	TM9SF2	ENSG00000125304	transmembrane 9 superfamily member 2 [Source:HGNC Symbol;Acc:11865]	0	0.0006	0.0007	set(['intragenic', 'close to TSS', 'intron', 'exon'])	206	53.9627	95	21.693	96	23.7121	56	10.633	61	14.0417
17	38256299	38257549	54	NR1D1	ENSG00000126368	nuclear receptor subfamily 1, group D, member 1 [Source:HGNC Symbol;Acc:7962]	0	0	0	set(['intragenic', 'close to TSS', 'intron', 'exon'])	206	53.9627	198	45.2128	132	32.6042	38	7.21523	14	3.22268
17	73201146	73202400	-28	NUP85	ENSG00000125450	nucleoporin 85kDa [Source:HGNC Symbol;Acc:8734]	0	0	0	set(['intragenic', 'close to TSS', 'intron', 'exon'])	206	53.9627	217	49.5514	157	38.7792	63	11.9621	38	8.74729
2	111877723	111880813	763	BCL2L11	ENSG00000153094	BCL2-like 11 (apoptosis facilitator) [Source:HGNC Symbol;Acc:994]	0	0	0	set(['intragenic', 'close to TSS', 'intron', 'exon'])	206	53.9627	288	65.764	200	49.4003	77	14.6203	80	18.4153
22	31686320	31687474	-157	PIK3IP1	ENSG00000100100	phosphoinositide-3-kinase interacting protein 1 [Source:HGNC Symbol;Acc:24942]	0	0	0	set(['intragenic', 'close to TSS', 'intron', 'exon'])	206	53.9627	241	55.0317	164	40.5082	36	6.83548	35	8.05671
6	108878299	108880119	-1828	FOXO3	ENSG00000118689	forkhead box O3 [Source:HGNC Symbol;Acc:3821]	0	0	0	set(['close to TSS', 'intergenic'])	206	53.9627	188	42.9293	128	31.6162	36	6.83548	24	5.5246
7	43965417	43966818	1	UBE2D4	ENSG00000078967	ubiquitin-conjugating enzyme E2D 4 (putative) [Source:HGNC Symbol;Acc:21647]	0	0	0	set(['intragenic', 'close to TSS', 'intron', 'exon'])	206	53.9627	242	55.26	175	43.2252	41	7.78485	32	7.36614
9	95945814	95948396	-92	WNK2	ENSG00000165238	WNK lysine deficient protein kinase 2 [Source:HGNC Symbol;Acc:14542]	0	0	0	set(['intragenic', 'close to TSS', 'intron', 'exon'])	206	53.9627	249	56.8585	173	42.7312	60	11.3925	69	15.8832
X	153706576	153708112	-76	LAGE3	ENSG00000196976	L antigen family, member 3 [Source:HGNC Symbol;Acc:26058]	0	0	0	set(['intragenic', 'close to TSS', 'intron', 'exon'])	206	53.9627	255	58.2286	106	26.1821	45	8.54435	41	9.43786
10	43632910	43634776	-90	CSGALNACT2	ENSG00000169826	chondroitin sulfate N-acetylgalactosaminyltransferase 2 [Source:HGNC Symbol;Acc:24292]	0	0	0	set(['intragenic', 'close to TSS', 'intron', 'exon'])	205	53.7008	263	60.0553	173	42.7312	62	11.7722	57	13.1209
11	71158496	71160453	7	DHCR7	ENSG00000172893	7-dehydrocholesterol reductase [Source:HGNC Symbol;Acc:2860]	0	0	0	set(['intragenic', 'close to TSS', 'intron', 'exon'])	205	53.7008	242	55.26	152	37.5442	84	15.9494	57	13.1209
12	15941721	15943233	33	EPS8	ENSG00000151491	epidermal growth factor receptor pathway substrate 8 [Source:HGNC Symbol;Acc:3420]	0	0	0	set(['intragenic', 'close to TSS', 'intron', 'exon'])	205	53.7008	241	55.0317	186	45.9423	31	5.8861	38	8.74729
15	90118057	90120044	233	C15orf42	ENSG00000140534	chromosome 15 open reading frame 42 [Source:HGNC Symbol;Acc:28704]	0	0	0	set(['intragenic', 'close to TSS', 'intron', 'exon'])	205	53.7008	299	68.2758	241	59.5273	80	15.1899	38	8.74729
17	76210029	76211108	215	BIRC5	ENSG00000089685	baculoviral IAP repeat containing 5 [Source:HGNC Symbol;Acc:593]	0	0	0	set(['intragenic', 'close to TSS', 'intron', 'exon'])	205	53.7008	204	46.5828	136	33.5922	34	6.45573	30	6.90575
2	38302900	38305167	-710	CYP1B1	ENSG00000138061	cytochrome P450, family 1, subfamily B, polypeptide 1 [Source:HGNC Symbol;Acc:2597]	0	0	0	set(['intragenic', 'close to TSS', 'intron', 'exon'])	205	53.7008	231	52.7482	163	40.2612	38	7.21523	46	10.5888
22	31742641	31744113	503	AC005003.1	ENSG00000213888	CDNA FLJ20464 fis, clone KAT06158HCG1777549Uncharacterized protein [Source:UniProtKB/TrEMBL;Acc:Q9NX35]	0	0	0	set(['intragenic', 'close to TSS', 'exon'])	205	53.7008	299	68.2758	201	49.6473	67	12.7216	53	12.2002
22	50638244	50640558	-6	RP3-402G11.5	ENSG00000073169	Selenoprotein O [Source:UniProtKB/Swiss-Prot;Acc:Q9BVL4]	0	0	0	set(['intragenic', 'close to TSS', 'intron', 'exon'])	205	53.7008	209	47.7246	138	34.0862	53	10.0633	43	9.89824
5	14249400	14251067	-40852	TRIO	ENSG00000038382	triple functional domain (PTPRF interacting) [Source:HGNC Symbol;Acc:12303]	0	0	0	set(['intragenic', 'intron'])	205	53.7008	158	36.0789	150	37.0502	80	15.1899	57	13.1209
7	765575	767485	84	PRKAR1B	ENSG00000188191	protein kinase, cAMP-dependent, regulatory, type I, beta [Source:HGNC Symbol;Acc:9390]	0	0	0	set(['intragenic', 'close to TSS', 'intron', 'exon'])	205	53.7008	259	59.142	141	34.8272	55	10.4431	28	6.44537
1	180197957	180201353	223	LHX4	ENSG00000121454	LIM homeobox 4 [Source:HGNC Symbol;Acc:21734]	0	0	0	set(['intragenic', 'close to TSS', 'intron', 'exon'])	204	53.4388	280	63.9372	208	51.3763	61	11.5823	56	12.8907
11	77898696	77900794	-75	KCTD21	ENSG00000188997	potassium channel tetramerisation domain containing 21 [Source:HGNC Symbol;Acc:27452]	0	0	0.0013	set(['intragenic', 'close to TSS', 'intron', 'exon'])	204	53.4388	160	36.5356	134	33.0982	76	14.4305	95	21.8682
16	685449	687280	-17	Z84479.1	ENSG00000130731	UPF0585 protein C16orf13 [Source:UniProtKB/Swiss-Prot;Acc:Q96S19]	0	0	0	set(['intragenic', 'close to TSS', 'intron', 'exon'])	204	53.4388	255	58.2286	165	40.7552	61	11.5823	39	8.97748
19	12901796	12903895	536	JUNB	ENSG00000171223	jun B proto-oncogene [Source:HGNC Symbol;Acc:6205]	0	0	0	set(['intragenic', 'close to TSS', 'exon'])	204	53.4388	197	44.9844	167	41.2492	44	8.35447	40	9.20767
19	17622042	17623361	270	PGLS	ENSG00000130313	6-phosphogluconolactonase [Source:HGNC Symbol;Acc:8903]	0	0	0	set(['intragenic', 'close to TSS', 'intron', 'exon'])	204	53.4388	242	55.26	135	33.3452	36	6.83548	26	5.98499
2	30669401	30671078	-14	LCLAT1	ENSG00000172954	lysocardiolipin acyltransferase 1 [Source:HGNC Symbol;Acc:26756]	0	0	0	set(['intragenic', 'close to TSS', 'intron', 'exon'])	204	53.4388	209	47.7246	160	39.5202	49	9.30384	36	8.2869
9	136930747	136934216	611	BRD3	ENSG00000169925	bromodomain containing 3 [Source:HGNC Symbol;Acc:1104]	0	0	0.0002	set(['intragenic', 'close to TSS', 'intron', 'exon'])	204	53.4388	252	57.5435	208	51.3763	124	23.5444	82	18.8757
1	6761330	6762337	29	DNAJC11	ENSG00000007923	DnaJ (Hsp40) homolog, subfamily C, member 11 [Source:HGNC Symbol;Acc:25570]	0	0	0	set(['intragenic', 'close to TSS', 'intron', 'exon'])	203	53.1769	256	58.4569	154	38.0382	31	5.8861	22	5.06422
15	76628140	76631271	-73	ISL2	ENSG00000159556	ISL LIM homeobox 2 [Source:HGNC Symbol;Acc:18524]	0	0	0	set(['intragenic', 'close to TSS', 'intron', 'exon'])	203	53.1769	311	71.016	208	51.3763	91	17.2786	81	18.6455
16	30904616	30906070	120	MIR762	ENSG00000211591	microRNA 762 [Source:HGNC Symbol;Acc:37303]	0	0	0	set(['intragenic', 'close to TSS', 'intron', 'exon'])	203	53.1769	231	52.7482	140	34.5802	32	6.07598	24	5.5246
1	41444505	41446792	-131	CTPS	ENSG00000171793	CTP synthase [Source:HGNC Symbol;Acc:2519]	0	0	0	set(['intragenic', 'close to TSS', 'intron', 'exon'])	202	52.9149	248	56.6301	181	44.7073	51	9.68359	34	7.82652
10	76994133	76996427	-10	COMTD1	ENSG00000165644	catechol-O-methyltransferase domain containing 1 [Source:HGNC Symbol;Acc:26309]	0	0	0	set(['intragenic', 'close to TSS', 'intron', 'exon'])	202	52.9149	193	44.071	148	36.5562	60	11.3925	45	10.3586
12	1098816	1101679	41	RAD52	ENSG00000002016	RAD52 homolog (S. cerevisiae) [Source:HGNC Symbol;Acc:9824]	0	0	0	set(['intragenic', 'close to TSS', 'intron', 'exon'])	202	52.9149	293	66.9058	272	67.1844	94	17.8482	52	11.97
17	27051368	27054710	187	TLCD1	ENSG00000160606	TLC domain containing 1 [Source:HGNC Symbol;Acc:25177]	0.0004	0	0.0009	set(['intragenic', 'close to TSS', 'intron', 'exon'])	202	52.9149	276	63.0239	194	47.9183	95	18.0381	77	17.7248
19	13029695	13030456	1	SYCE2	ENSG00000161860	synaptonemal complex central element protein 2 [Source:HGNC Symbol;Acc:27411]	0	0	0	set(['intragenic', 'close to TSS', 'intron', 'exon'])	202	52.9149	273	62.3388	144	35.5682	15	2.84812	19	4.37364
1	2457147	2458230	-62	PANK4	ENSG00000157881	pantothenate kinase 4 [Source:HGNC Symbol;Acc:19366]	0	0	0	set(['intragenic', 'close to TSS', 'intron', 'exon'])	201	52.653	62	14.1575	70	17.2901	22	4.17724	23	5.29441
1	112280907	112283268	-41	C1orf183	ENSG00000197852	chromosome 1 open reading frame 183 [Source:HGNC Symbol;Acc:28045]	0	0	0	set(['intragenic', 'close to TSS', 'intron', 'exon'])	201	52.653	222	50.6931	157	38.7792	51	9.68359	55	12.6605
12	122515945	122517446	68	MLXIP	ENSG00000175727	MLX interacting protein [Source:HGNC Symbol;Acc:17055]	0	0	0	set(['intragenic', 'close to TSS', 'intron', 'exon'])	201	52.653	212	48.4096	177	43.7192	40	7.59497	41	9.43786
15	96873246	96876813	-736	NR2F2	ENSG00000185551	nuclear receptor subfamily 2, group F, member 2 [Source:HGNC Symbol;Acc:7976]	0	0	0	set(['intragenic', 'close to TSS', 'intron', 'exon'])	201	52.653	293	66.9058	220	54.3403	74	14.0507	42	9.66805
16	1659983	1661388	9	IFT140	ENSG00000187535	intraflagellar transport 140 homolog (Chlamydomonas) [Source:HGNC Symbol;Acc:29077]	0	0	0	set(['intragenic', 'close to TSS', 'intron', 'exon'])	201	52.653	267	60.9687	178	43.9662	43	8.1646	35	8.05671
16	1875763	1877837	35	HAGH	ENSG00000063854	hydroxyacylglutathione hydrolase [Source:HGNC Symbol;Acc:4805]	0	0	0	set(['intragenic', 'close to TSS', 'intron', 'exon'])	201	52.653	353	80.6066	222	54.8343	79	15.0001	57	13.1209
22	29278411	29280418	-165	ZNRF3	ENSG00000183579	zinc and ring finger 3 [Source:HGNC Symbol;Acc:18126]	0	0	0	set(['intragenic', 'close to TSS', 'intron', 'exon'])	201	52.653	299	68.2758	192	47.4243	71	13.4811	58	13.3511
7	44924218	44925956	-127	PURB	ENSG00000146676	purine-rich element binding protein B [Source:HGNC Symbol;Acc:9702]	0	0	0	set(['intragenic', 'close to TSS', 'exon'])	201	52.653	278	63.4805	183	45.2013	70	13.2912	48	11.0492
8	33330109	33331056	27	FUT10	ENSG00000172728	fucosyltransferase 10 (alpha (1,3) fucosyltransferase) [Source:HGNC Symbol;Acc:19234]	0	0.0002	0	set(['intragenic', 'close to TSS', 'intron', 'exon'])	201	52.653	39	8.90554	68	16.7961	16	3.03799	27	6.21518
11	64883635	64885650	14	AP003068.12	ENSG00000255173	--	0	0	0	set(['intragenic', 'close to TSS', 'intron', 'exon'])	200	52.391	234	53.4333	187	46.1893	93	17.6583	56	12.8907
12	31881231	31883135	-75	AMN1	ENSG00000151743	antagonist of mitotic exit network 1 homolog (S. cerevisiae) [Source:HGNC Symbol;Acc:27281]	0	0	0	set(['intragenic', 'close to TSS', 'intron', 'exon'])	200	52.391	239	54.575	167	41.2492	46	8.73422	42	9.66805
17	79848544	79850144	-74	THOC4	ENSG00000183684	THO complex 4 [Source:HGNC Symbol;Acc:19071]	0	0	0	set(['intragenic', 'close to TSS', 'intron', 'exon'])	200	52.391	257	58.6853	138	34.0862	46	8.73422	24	5.5246
19	17447329	17449162	-110	GTPBP3	ENSG00000130299	GTP binding protein 3 (mitochondrial) [Source:HGNC Symbol;Acc:14880]	0	0	0	set(['intragenic', 'close to TSS', 'intron', 'exon'])	200	52.391	248	56.6301	203	50.1413	97	18.4178	66	15.1927
22	24949539	24952313	131	C22orf13	ENSG00000138867	chromosome 22 open reading frame 13 [Source:HGNC Symbol;Acc:14237]	0	0	0	set(['intragenic', 'close to TSS', 'intron', 'exon'])	200	52.391	277	63.2522	172	42.4842	97	18.4178	82	18.8757
5	10563014	10566572	299	ANKRD33B	ENSG00000164236	ankyrin repeat domain 33B [Source:HGNC Symbol;Acc:35240]	0.0004	0	0.0019	set(['intragenic', 'close to TSS', 'intron', 'exon'])	200	52.391	265	60.512	190	46.9303	112	21.2659	80	18.4153
6	3023466	3024621	-21574	FAM136BP	ENSG00000232654	family with sequence similarity 136, member B, pseudogene [Source:HGNC Symbol;Acc:21110]	0	0	0	set(['intergenic', 'other'])	200	52.391	166	37.9057	97	23.9591	58	11.0127	26	5.98499
6	3068323	3070039	441	RIPK1	ENSG00000137275	receptor (TNFRSF)-interacting serine-threonine kinase 1 [Source:HGNC Symbol;Acc:10019]	0	0	0	set(['intragenic', 'close to TSS', 'intron', 'exon'])	200	52.391	267	60.9687	159	39.2732	45	8.54435	31	7.13594
1	115052606	115054439	259	TRIM33	ENSG00000197323	tripartite motif containing 33 [Source:HGNC Symbol;Acc:16290]	0	0	0	set(['intragenic', 'close to TSS', 'intron', 'exon'])	199	52.1291	241	55.0317	123	30.3812	61	11.5823	32	7.36614
1	156425979	156427708	-474	RP11-98G7.1	ENSG00000236947	--	0	0	0	set(['intragenic', 'close to TSS', 'intron', 'exon'])	199	52.1291	271	61.8821	166	41.0022	39	7.4051	49	11.2794
11	31831411	31834365	-9	PAX6	ENSG00000007372	paired box 6 [Source:HGNC Symbol;Acc:8620]	0.0002	0	0	set(['intragenic', 'close to TSS', 'intron', 'exon'])	199	52.1291	355	81.0633	266	65.7024	100	18.9874	97	22.3286
13	100622004	100624595	-327	ZIC5	ENSG00000139800	Zic family member 5 [Source:HGNC Symbol;Acc:20322]	0	0	0	set(['intragenic', 'close to TSS', 'intron', 'exon'])	199	52.1291	288	65.764	186	45.9423	46	8.73422	59	13.5813
16	2517183	2519537	-3139	NTN3	ENSG00000162068	netrin 3 [Source:HGNC Symbol;Acc:8030]	0	0	0	set(['intergenic', 'other'])	199	52.1291	265	60.512	214	52.8583	62	11.7722	56	12.8907
19	11592553	11593838	-1392	ELAVL3	ENSG00000196361	ELAV (embryonic lethal, abnormal vision, Drosophila)-like 3 (Hu antigen C) [Source:HGNC Symbol;Acc:3314]	0	0	0	set(['close to TSS', 'intergenic', 'close to TES'])	199	52.1291	216	49.323	110	27.1702	33	6.26585	33	7.59633
22	21995788	21997722	113	SDF2L1	ENSG00000128228	stromal cell-derived factor 2-like 1 [Source:HGNC Symbol;Acc:10676]	0	0	0	set(['intragenic', 'close to TSS', 'intron', 'exon'])	199	52.1291	186	42.4726	137	33.8392	38	7.21523	41	9.43786
4	141073604	141075901	586	MAML3	ENSG00000196782	mastermind-like 3 (Drosophila) [Source:HGNC Symbol;Acc:16272]	0	0	0	set(['intragenic', 'close to TSS', 'intron', 'exon'])	199	52.1291	171	39.0474	164	40.5082	47	8.92409	37	8.51709
6	33266400	33268120	-84	RGL2	ENSG00000237441	ral guanine nucleotide dissociation stimulator-like 2 [Source:HGNC Symbol;Acc:9769]	0	0.0002	0.0115	set(['intragenic', 'close to TSS', 'intron', 'exon'])	199	52.1291	120	27.4017	98	24.2061	56	10.633	44	10.1284
9	136202654	136203749	34	SURF6	ENSG00000148296	surfeit 6 [Source:HGNC Symbol;Acc:11478]	0	0	0	set(['intragenic', 'close to TSS', 'intron', 'exon'])	199	52.1291	221	50.4648	153	37.7912	54	10.2532	37	8.51709
1	32644841	32646325	-82	TXLNA	ENSG00000084652	taxilin alpha [Source:HGNC Symbol;Acc:30685]	0	0	0	set(['intragenic', 'close to TSS', 'intron', 'exon'])	198	51.8671	176	40.1891	135	33.3452	35	6.6456	35	8.05671
11	13983683	13985386	351	SPON1	ENSG00000152268	spondin 1, extracellular matrix protein [Source:HGNC Symbol;Acc:11252]	0	0	0	set(['intragenic', 'close to TSS', 'intron', 'exon'])	198	51.8671	241	55.0317	177	43.7192	52	9.87347	44	10.1284
11	82610917	82613349	-145	PRCP	ENSG00000137509	prolylcarboxypeptidase (angiotensinase C) [Source:HGNC Symbol;Acc:9344]	0	0	0	set(['intragenic', 'close to TSS', 'intron', 'exon'])	198	51.8671	243	55.4884	210	51.8703	103	19.5571	89	20.4871
12	67661999	67663668	-227	CAND1	ENSG00000111530	cullin-associated and neddylation-dissociated 1 [Source:HGNC Symbol;Acc:30688]	0	0	0	set(['intragenic', 'close to TSS', 'intron', 'exon'])	198	51.8671	248	56.6301	246	60.7623	90	17.0887	52	11.97
19	13261849	13264830	2058	IER2	ENSG00000160888	immediate early response 2 [Source:HGNC Symbol;Acc:28871]	0	0	0.0002	set(['intragenic', 'close to TSS', 'intron', 'exon'])	198	51.8671	231	52.7482	164	40.5082	64	12.152	42	9.66805
20	48769555	48771258	-71	TMEM189	ENSG00000240849	transmembrane protein 189 [Source:HGNC Symbol;Acc:16735]	0	0	0	set(['intragenic', 'close to TSS', 'intron', 'exon'])	198	51.8671	233	53.2049	166	41.0022	70	13.2912	43	9.89824
21	43298910	43300197	29	PRDM15	ENSG00000141956	PR domain containing 15 [Source:HGNC Symbol;Acc:13999]	0	0	0.006	set(['intragenic', 'close to TSS', 'intron', 'exon'])	198	51.8671	81	18.4961	57	14.0791	17	3.22786	17	3.91326
6	109761272	109763010	176	SMPD2	ENSG00000135587	sphingomyelin phosphodiesterase 2, neutral membrane (neutral sphingomyelinase) [Source:HGNC Symbol;Acc:11121]	0	0	0	set(['intragenic', 'close to TSS', 'intron', 'exon'])	198	51.8671	235	53.6616	143	35.3212	37	7.02535	34	7.82652
9	99211688	99214024	370	HABP4	ENSG00000130956	hyaluronan binding protein 4 [Source:HGNC Symbol;Acc:17062]	0	0	0	set(['intragenic', 'close to TSS', 'intron', 'exon'])	198	51.8671	230	52.5199	184	45.4483	63	11.9621	62	14.2719
9	137442880	137445646	-320	RP11-473E2.3	ENSG00000227150	--	0	0	0	set(['intragenic', 'close to TSS', 'intron', 'exon'])	198	51.8671	249	56.8585	175	43.2252	82	15.5697	96	22.0984
10	97802649	97804402	186	CCNJ	ENSG00000107443	cyclin J [Source:HGNC Symbol;Acc:23434]	0	0	0	set(['intragenic', 'close to TSS', 'intron', 'exon'])	197	51.6051	253	57.7719	147	36.3092	51	9.68359	44	10.1284
11	36615256	36616688	-78	C11orf74	ENSG00000166352	chromosome 11 open reading frame 74 [Source:HGNC Symbol;Acc:25142]	0	0	0	set(['intragenic', 'close to TSS', 'intron', 'exon'])	197	51.6051	147	33.5671	141	34.8272	63	11.9621	48	11.0492
16	4674080	4675781	88	MGRN1	ENSG00000102858	mahogunin, ring finger 1 [Source:HGNC Symbol;Acc:20254]	0	0	0	set(['intragenic', 'close to TSS', 'intron', 'exon'])	197	51.6051	212	48.4096	171	42.2372	88	16.7089	75	17.2644
19	54480625	54482152	-4172	MIR935	ENSG00000215998	microRNA 935 [Source:HGNC Symbol;Acc:33678]	0	0	0	set(['intragenic', 'intron', 'exon'])	197	51.6051	146	33.3387	118	29.1462	38	7.21523	21	4.83403
4	103265001	103267024	284	SLC39A8	ENSG00000138821	solute carrier family 39 (zinc transporter), member 8 [Source:HGNC Symbol;Acc:20862]	0	0	0	set(['intragenic', 'close to TSS', 'intron', 'exon'])	197	51.6051	252	57.5435	183	45.2013	49	9.30384	48	11.0492
5	127418250	127419799	-232	CTC-228N24.3	ENSG00000245937	--	0	0	0	set(['intragenic', 'close to TSS', 'intron', 'exon'])	197	51.6051	277	63.2522	179	44.2132	42	7.97472	35	8.05671
5	151150032	151152550	-179	G3BP1	ENSG00000145907	GTPase activating protein (SH3 domain) binding protein 1 [Source:HGNC Symbol;Acc:30292]	0	0	0	set(['intragenic', 'close to TSS', 'intron', 'exon'])	197	51.6051	214	48.8663	159	39.2732	58	11.0127	48	11.0492
10	99472696	99475136	436	MARVELD1	ENSG00000155254	MARVEL domain containing 1 [Source:HGNC Symbol;Acc:28674]	0	0	0	set(['intragenic', 'close to TSS', 'intron', 'exon'])	196	51.3432	219	50.0081	168	41.4962	71	13.4811	53	12.2002
11	67158540	67160226	-39	RAD9A	ENSG00000172613	RAD9 homolog A (S. pombe) [Source:HGNC Symbol;Acc:9827]	0	0	0	set(['intragenic', 'close to TSS', 'intron', 'exon'])	196	51.3432	278	63.4805	191	47.1773	50	9.49372	51	11.7398
11	86665075	86667841	-25	FZD4	ENSG00000174804	frizzled family receptor 4 [Source:HGNC Symbol;Acc:4042]	0	0	0	set(['intragenic', 'close to TSS', 'intron', 'exon'])	196	51.3432	301	68.7325	193	47.6713	92	17.4684	74	17.0342
12	107167590	107169111	-22	RIC8B	ENSG00000111785	resistance to inhibitors of cholinesterase 8 homolog B (C. elegans) [Source:HGNC Symbol;Acc:25555]	0	0	0	set(['intragenic', 'close to TSS', 'intron', 'exon'])	196	51.3432	156	35.6222	130	32.1102	53	10.0633	24	5.5246
17	21116855	21118389	-48	AC087294.2	ENSG00000235530	--	0	0	0	set(['intragenic', 'close to TSS', 'intron', 'exon'])	196	51.3432	133	30.3702	99	24.4531	45	8.54435	38	8.74729
17	47072570	47076012	-482	IGF2BP1	ENSG00000159217	insulin-like growth factor 2 mRNA binding protein 1 [Source:HGNC Symbol;Acc:28866]	0.0003	0	0	set(['intragenic', 'close to TSS', 'intron', 'exon'])	196	51.3432	265	60.512	268	66.1964	90	17.0887	84	19.3361
5	139943567	139944966	8	APBB3	ENSG00000113108	amyloid beta (A4) precursor protein-binding, family B, member 3 [Source:HGNC Symbol;Acc:20708]	0	0	0	set(['intragenic', 'close to TSS', 'intron', 'exon'])	196	51.3432	206	47.0395	142	35.0742	55	10.4431	30	6.90575
9	119448475	119450583	-16	ASTN2	ENSG00000148219	astrotactin 2 [Source:HGNC Symbol;Acc:17021]	0	0	0.001	set(['intragenic', 'close to TSS', 'intron', 'exon'])	196	51.3432	206	47.0395	147	36.3092	99	18.7976	83	19.1059
X	21957866	21959797	-1	SMS	ENSG00000102172	spermine synthase [Source:HGNC Symbol;Acc:11123]	0	0	0	set(['intragenic', 'close to TSS', 'intron', 'exon'])	196	51.3432	323	73.7562	213	52.6113	102	19.3672	72	16.5738
11	36397474	36399773	-448	PRR5L	ENSG00000135362	proline rich 5 like [Source:HGNC Symbol;Acc:25878]	0	0	0	set(['intragenic', 'close to TSS', 'intron', 'exon'])	195	51.0812	210	47.9529	171	42.2372	68	12.9115	49	11.2794
11	65028754	65030690	290	POLA2	ENSG00000014138	polymerase (DNA directed), alpha 2 (70kD subunit) [Source:HGNC Symbol;Acc:30073]	0	0	0	set(['intragenic', 'close to TSS', 'intron', 'exon'])	195	51.0812	220	50.2364	193	47.6713	86	16.3292	74	17.0342
12	54673016	54675192	128	HNRNPA1	ENSG00000135486	heterogeneous nuclear ribonucleoprotein A1 [Source:HGNC Symbol;Acc:5031]	0	0	0	set(['intragenic', 'close to TSS', 'intron', 'exon'])	195	51.0812	287	65.5357	218	53.8463	96	18.2279	63	14.5021
14	100069367	100072040	-189	RP11-543C4.1	ENSG00000247970	--	0	0	0	set(['intragenic', 'close to TSS', 'intron', 'exon'])	195	51.0812	232	52.9766	163	40.2612	26	4.93673	46	10.5888
16	4465089	4467181	-237	CORO7	ENSG00000103426	coronin 7 [Source:HGNC Symbol;Acc:26161]	0	0	0	set(['intragenic', 'close to TSS', 'intron', 'exon'])	195	51.0812	249	56.8585	210	51.8703	64	12.152	61	14.0417
19	47363027	47364360	-9490	AP2S1	ENSG00000042753	adaptor-related protein complex 2, sigma 1 subunit [Source:HGNC Symbol;Acc:565]	0	0	0	set(['intergenic', 'other'])	195	51.0812	247	56.4018	121	29.8872	40	7.59497	36	8.2869
2	20549842	20551706	-179	PUM2	ENSG00000055917	pumilio homolog 2 (Drosophila) [Source:HGNC Symbol;Acc:14958]	0	0	0	set(['intragenic', 'close to TSS', 'intron', 'exon'])	195	51.0812	203	46.3545	154	38.0382	72	13.671	33	7.59633
20	47894330	47895979	-24	ZNFX1-AS1	ENSG00000177410	ZNFX1 antisense RNA 1 (non-protein coding) [Source:HGNC Symbol;Acc:33101]	0	0	0	set(['intragenic', 'close to TSS', 'intron', 'exon'])	195	51.0812	348	79.4649	217	53.5993	97	18.4178	59	13.5813
22	41681219	41683045	123	RANGAP1	ENSG00000100401	Ran GTPase activating protein 1 [Source:HGNC Symbol;Acc:9854]	0	0	0	set(['intragenic', 'close to TSS', 'intron', 'exon'])	195	51.0812	186	42.4726	130	32.1102	53	10.0633	42	9.66805
4	1856894	1859300	-123	LETM1	ENSG00000168924	leucine zipper-EF-hand containing transmembrane protein 1 [Source:HGNC Symbol;Acc:6556]	0	0	0	set(['intragenic', 'close to TSS', 'intron', 'exon'])	195	51.0812	187	42.7009	172	42.4842	61	11.5823	58	13.3511
5	1522009	1524974	364	LPCAT1	ENSG00000153395	lysophosphatidylcholine acyltransferase 1 [Source:HGNC Symbol;Acc:25718]	0	0	0	set(['intragenic', 'close to TSS', 'intron', 'exon'])	195	51.0812	266	60.7404	244	60.2683	99	18.7976	78	17.955
5	43602388	43604443	-83	RP11-159F24.1	ENSG00000248092	--	0	0	0	set(['intragenic', 'close to TSS', 'intron', 'exon'])	195	51.0812	224	51.1498	150	37.0502	81	15.3798	63	14.5021
6	87864475	87866054	-2	ZNF292	ENSG00000188994	zinc finger protein 292 [Source:HGNC Symbol;Acc:18410]	0	0	0	set(['intragenic', 'close to TSS', 'intron', 'exon'])	195	51.0812	249	56.8585	142	35.0742	45	8.54435	32	7.36614
X	23760278	23761817	320	ACOT9	ENSG00000123130	acyl-CoA thioesterase 9 [Source:HGNC Symbol;Acc:17152]	0	0	0	set(['intragenic', 'close to TSS', 'intron', 'exon'])	195	51.0812	284	64.8506	273	67.4314	100	18.9874	69	15.8832
X	73037188	73039325	7880	XIST	ENSG00000229807	X (inactive)-specific transcript (non-protein coding) [Source:HGNC Symbol;Acc:12810]	0		0.1681	set(['intergenic', 'close to TES'])	195	51.0812	71	16.2127	83	20.5011	55	10.4431	36	8.2869
1	1166417	1168356	-5	SDF4	ENSG00000078808	stromal cell derived factor 4 [Source:HGNC Symbol;Acc:24188]	0	0	0	set(['intragenic', 'close to TSS', 'intron', 'exon'])	194	50.8193	275	62.7955	210	51.8703	61	11.5823	35	8.05671
1	185284862	185287182	383	IVNS1ABP	ENSG00000116679	influenza virus NS1A binding protein [Source:HGNC Symbol;Acc:16951]	0	0	0	set(['intragenic', 'close to TSS', 'intron', 'exon'])	194	50.8193	242	55.26	155	38.2852	78	14.8102	74	17.0342
11	12397823	12400285	-55	PARVA	ENSG00000197702	parvin, alpha [Source:HGNC Symbol;Acc:14652]	0	0	0	set(['intragenic', 'close to TSS', 'intron', 'exon'])	194	50.8193	247	56.4018	226	55.8223	95	18.0381	76	17.4946
11	66511621	66513172	34	C11orf80	ENSG00000173715	chromosome 11 open reading frame 80 [Source:HGNC Symbol;Acc:26197]	0	0	0	set(['intragenic', 'close to TSS', 'intron', 'exon'])	194	50.8193	259	59.142	155	38.2852	46	8.73422	37	8.51709
19	12916795	12918041	-9	RNASEH2A	ENSG00000104889	ribonuclease H2, subunit A [Source:HGNC Symbol;Acc:18518]	0	0	0	set(['intragenic', 'close to TSS', 'intron', 'exon'])	194	50.8193	169	38.5907	122	30.1342	50	9.49372	51	11.7398
19	55689974	55691019	262	SYT5	ENSG00000129990	synaptotagmin V [Source:HGNC Symbol;Acc:11513]	0	0.0007		set(['intragenic', 'close to TSS', 'intron', 'exon'])	194	50.8193	48	10.9607	29	7.16304	19	3.60761	20	4.60383
2	48540993	48543197	247	FOXN2	ENSG00000170802	forkhead box N2 [Source:HGNC Symbol;Acc:5281]	0	0	0	set(['intragenic', 'close to TSS', 'intron', 'exon'])	194	50.8193	261	59.5986	173	42.7312	49	9.30384	31	7.13594
20	32580161	32582703	-19	RALY	ENSG00000125970	RNA binding protein, autoantigenic (hnRNP-associated with lethal yellow homolog (mouse)) [Source:HGNC Symbol;Acc:15921]	0	0	0	set(['intragenic', 'close to TSS', 'intron', 'exon'])	194	50.8193	242	55.26	166	41.0022	52	9.87347	63	14.5021
3	156533516	156535476	327	RP11-392A22.2	ENSG00000240875	--	0	0	0	set(['intragenic', 'close to TSS', 'intron', 'exon'])	194	50.8193	257	58.6853	198	48.9063	43	8.1646	48	11.0492
6	85473186	85474886	201	TBX18	ENSG00000112837	T-box 18 [Source:HGNC Symbol;Acc:11595]	0	0	0.0002	set(['intragenic', 'close to TSS', 'intron', 'exon'])	194	50.8193	104	23.7481	123	30.3812	49	9.30384	35	8.05671
1	93249748	93251448	65	EVI5	ENSG00000067208	ecotropic viral integration site 5 [Source:HGNC Symbol;Acc:3501]	0	0	0	set(['intragenic', 'close to TSS', 'intron', 'exon'])	193	50.5573	262	59.827	156	38.5322	34	6.45573	24	5.5246
11	93861167	93863017	-1	PANX1	ENSG00000110218	pannexin 1 [Source:HGNC Symbol;Acc:8599]	0	0	0	set(['intragenic', 'close to TSS', 'intron', 'exon'])	193	50.5573	247	56.4018	168	41.4962	53	10.0633	41	9.43786
13	50697806	50701123	392	DLEU2	ENSG00000231607	deleted in lymphocytic leukemia 2 (non-protein coding) [Source:HGNC Symbol;Acc:13748]	0	0	0	set(['intragenic', 'close to TSS', 'intron', 'exon'])	193	50.5573	264	60.2837	173	42.7312	50	9.49372	47	10.819
16	1542619	1544773	275	TELO2	ENSG00000100726	TEL2, telomere maintenance 2, homolog (S. cerevisiae) [Source:HGNC Symbol;Acc:29099]	0	0	0	set(['intragenic', 'close to TSS', 'intron', 'exon'])	193	50.5573	326	74.4412	181	44.7073	87	16.5191	59	13.5813
16	1661761	1665329	-1095	CRAMP1L	ENSG00000007545	Crm, cramped-like (Drosophila) [Source:HGNC Symbol;Acc:14122]	0	0	0	set(['intragenic', 'close to TSS', 'intron', 'exon'])	193	50.5573	289	65.9924	253	62.4914	95	18.0381	65	14.9625
19	39339365	39341872	-1	HNRNPL	ENSG00000104824	heterogeneous nuclear ribonucleoprotein L [Source:HGNC Symbol;Acc:5045]	0	0	0	set(['intragenic', 'close to TSS', 'intron', 'exon'])	193	50.5573	250	57.0868	194	47.9183	73	13.8608	72	16.5738
19	58513135	58514896	99	ZNF606	ENSG00000166704	zinc finger protein 606 [Source:HGNC Symbol;Acc:25879]	0	0	0	set(['intragenic', 'close to TSS', 'intron', 'exon'])	193	50.5573	261	59.5986	175	43.2252	76	14.4305	40	9.20767
5	398817	400890	4808	CTD-2228K2.2	ENSG00000214278	--	0	0	0	set(['intragenic', 'intron'])	193	50.5573	192	43.8427	178	43.9662	63	11.9621	82	18.8757
5	131628724	131630522	-512	SLC22A4	ENSG00000197208	solute carrier family 22 (organic cation/ergothioneine transporter), member 4 [Source:HGNC Symbol;Acc:10968]	0	0	0	set(['intragenic', 'close to TSS', 'intron', 'exon'])	193	50.5573	228	52.0632	179	44.2132	48	9.11397	32	7.36614
9	139701666	139703376	-89	C9orf86	ENSG00000196642	chromosome 9 open reading frame 86 [Source:HGNC Symbol;Acc:24703]	0	0	0	set(['intragenic', 'close to TSS', 'intron', 'exon'])	193	50.5573	301	68.7325	213	52.6113	74	14.0507	43	9.89824
12	104531099	104532851	6	NFYB	ENSG00000120837	nuclear transcription factor Y, beta [Source:HGNC Symbol;Acc:7805]	0	0	0	set(['intragenic', 'close to TSS', 'intron', 'exon'])	192	50.2954	223	50.9214	138	34.0862	49	9.30384	28	6.44537
17	26645658	26647123	-90	TMEM97	ENSG00000109084	transmembrane protein 97 [Source:HGNC Symbol;Acc:28106]	0	0	0	set(['intragenic', 'close to TSS', 'intron', 'exon'])	192	50.2954	220	50.2364	120	29.6402	40	7.59497	25	5.75479
17	80476865	80478203	-54	FOXK2	ENSG00000141568	forkhead box K2 [Source:HGNC Symbol;Acc:6036]	0	0	0	set(['intragenic', 'close to TSS', 'intron', 'exon'])	192	50.2954	234	53.4333	167	41.2492	29	5.50636	23	5.29441
19	16606489	16607751	-84	C19orf44	ENSG00000105072	chromosome 19 open reading frame 44 [Source:HGNC Symbol;Acc:26141]	0	0	0	set(['intragenic', 'close to TSS', 'intron', 'exon'])	192	50.2954	96	21.9213	75	18.5251	20	3.79749	35	8.05671
6	53408967	53410292	202	GCLC	ENSG00000001084	glutamate-cysteine ligase, catalytic subunit [Source:HGNC Symbol;Acc:4311]	0	0	0	set(['intragenic', 'close to TSS', 'intron', 'exon'])	192	50.2954	114	26.0316	105	25.9351	34	6.45573	20	4.60383
7	148036070	148037217	80	CNTNAP2	ENSG00000174469	contactin associated protein-like 2 [Source:HGNC Symbol;Acc:13830]	0	0	0.0004	set(['intragenic', 'close to TSS', 'intron', 'exon'])	192	50.2954	88	20.0946	45	11.1151	17	3.22786	18	4.14345
8	110345674	110347074	-27	NUDCD1	ENSG00000120526	NudC domain containing 1 [Source:HGNC Symbol;Acc:24306]	0	0	0	set(['intragenic', 'close to TSS', 'intron', 'exon'])	192	50.2954	112	25.5749	104	25.6881	40	7.59497	15	3.45288
1	1708981	1710665	35	NADK	ENSG00000008130	NAD kinase [Source:HGNC Symbol;Acc:29831]	0	0	0	set(['intragenic', 'close to TSS', 'intron', 'exon'])	191	50.0334	223	50.9214	130	32.1102	50	9.49372	29	6.67556
1	26826510	26828071	19451	RP11-492M19.1	ENSG00000224129	--	0	0	0	set(['intergenic', 'other'])	191	50.0334	221	50.4648	157	38.7792	30	5.69623	25	5.75479
1	91965772	91967428	-64	CDC7	ENSG00000097046	cell division cycle 7 homolog (S. cerevisiae) [Source:HGNC Symbol;Acc:1745]	0	0	0	set(['intragenic', 'close to TSS', 'intron', 'exon'])	191	50.0334	235	53.6616	174	42.9782	43	8.1646	43	9.89824
10	46167443	46169246	-116	ANUBL1	ENSG00000172671	AN1, ubiquitin-like, homolog (Xenopus laevis) [Source:HGNC Symbol;Acc:23504]	0	0	0	set(['intragenic', 'close to TSS', 'intron', 'exon'])	191	50.0334	281	64.1656	202	49.8943	55	10.4431	29	6.67556
10	49514023	49516013	-50	MAPK8	ENSG00000107643	mitogen-activated protein kinase 8 [Source:HGNC Symbol;Acc:6881]	0	0	0	set(['intragenic', 'close to TSS', 'intron', 'exon'])	191	50.0334	266	60.7404	185	45.6953	72	13.671	70	16.1134
12	65562864	65564148	144	LEMD3	ENSG00000174106	LEM domain containing 3 [Source:HGNC Symbol;Acc:28887]	0	0	0.0002	set(['intragenic', 'close to TSS', 'intron', 'exon'])	191	50.0334	202	46.1262	138	34.0862	64	12.152	29	6.67556
12	72233063	72234653	301	TBC1D15	ENSG00000121749	TBC1 domain family, member 15 [Source:HGNC Symbol;Acc:25694]	0	0	0	set(['intragenic', 'close to TSS', 'intron', 'exon'])	191	50.0334	250	57.0868	211	52.1173	51	9.68359	41	9.43786
14	105281561	105283214	-5150	RP11-477I4.3	ENSG00000258701	--	0	0	0	set(['intergenic', 'other'])	191	50.0334	237	54.1183	137	33.8392	29	5.50636	40	9.20767
15	41055330	41056823	-141	GCHFR	ENSG00000137880	GTP cyclohydrolase I feedback regulator [Source:HGNC Symbol;Acc:4194]	0	0	0	set(['intragenic', 'close to TSS', 'intron', 'exon'])	191	50.0334	192	43.8427	169	41.7432	24	4.55698	17	3.91326
15	70403477	70404195	-13321	TLE3	ENSG00000140332	transducin-like enhancer of split 3 (E(sp1) homolog, Drosophila) [Source:HGNC Symbol;Acc:11839]	0	0.006		set(['intergenic', 'other'])	191	50.0334	45	10.2756	26	6.42204	23	4.36711	15	3.45288
16	764081	766603	181	METRN	ENSG00000103260	meteorin, glial cell differentiation regulator [Source:HGNC Symbol;Acc:14151]	0.0004	0	0	set(['intragenic', 'close to TSS', 'intron', 'exon'])	191	50.0334	231	52.7482	141	34.8272	53	10.0633	97	22.3286
19	54618266	54619369	-19	PRPF31	ENSG00000105618	PRP31 pre-mRNA processing factor 31 homolog (S. cerevisiae) [Source:HGNC Symbol;Acc:15446]	0	0	0.0002	set(['intragenic', 'close to TSS', 'intron', 'exon'])	191	50.0334	99	22.6064	89	21.9831	37	7.02535	32	7.36614
2	45235967	45237664	-246	SIX2	ENSG00000170577	SIX homeobox 2 [Source:HGNC Symbol;Acc:10888]	0	0	0	set(['intragenic', 'close to TSS', 'exon'])	191	50.0334	197	44.9844	126	31.1222	40	7.59497	38	8.74729
9	139439767	139442614	527	RP11-611D20.2	ENSG00000237886	--	0	0	0	set(['intragenic', 'close to TSS', 'intron', 'exon'])	191	50.0334	312	71.2444	226	55.8223	77	14.6203	95	21.8682
1	10458404	10460094	75	PGD	ENSG00000142657	phosphogluconate dehydrogenase [Source:HGNC Symbol;Acc:8891]	0	0	0	set(['intragenic', 'close to TSS', 'intron', 'exon'])	190	49.7715	233	53.2049	131	32.3572	53	10.0633	50	11.5096
1	111505520	111507234	210	LRIF1	ENSG00000121931	ligand dependent nuclear receptor interacting factor 1 [Source:HGNC Symbol;Acc:30299]	0	0	0	set(['intragenic', 'close to TSS', 'intron', 'exon'])	190	49.7715	231	52.7482	176	43.4722	59	11.2026	31	7.13594
10	43915291	43916890	44	RP11-517P14.2	ENSG00000230555	--	0	0	0	set(['intragenic', 'close to TSS', 'intron', 'exon'])	190	49.7715	233	53.2049	154	38.0382	40	7.59497	41	9.43786
11	65685396	65687779	1	C11orf68	ENSG00000175573	chromosome 11 open reading frame 68 [Source:HGNC Symbol;Acc:28801]	0	0	0	set(['intragenic', 'close to TSS', 'intron', 'exon'])	190	49.7715	260	59.3703	229	56.5633	95	18.0381	69	15.8832
11	86012862	86013741	9	C11orf73	ENSG00000149196	chromosome 11 open reading frame 73 [Source:HGNC Symbol;Acc:26938]	0	0.0019	0.0013	set(['intragenic', 'close to TSS', 'intron', 'exon'])	190	49.7715	89	20.3229	82	20.2541	47	8.92409	49	11.2794
11	93394350	93395624	172	KIAA1731	ENSG00000166004	KIAA1731 [Source:HGNC Symbol;Acc:29366]	0	0	0	set(['intragenic', 'close to TSS', 'intron', 'exon'])	190	49.7715	287	65.5357	169	41.7432	64	12.152	39	8.97748
12	49207701	49209911	131	CACNB3	ENSG00000167535	calcium channel, voltage-dependent, beta 3 subunit [Source:HGNC Symbol;Acc:1403]	0	0	0	set(['intragenic', 'close to TSS', 'intron', 'exon'])	190	49.7715	225	51.3781	184	45.4483	52	9.87347	55	12.6605
17	7486185	7487764	1	MPDU1	ENSG00000129255	mannose-P-dolichol utilization defect 1 [Source:HGNC Symbol;Acc:7207]	0	0	0	set(['intragenic', 'close to TSS', 'intron', 'exon'])	190	49.7715	199	45.4411	176	43.4722	56	10.633	33	7.59633
17	40074087	40076393	0	ACLY	ENSG00000131473	ATP citrate lyase [Source:HGNC Symbol;Acc:115]	0	0	0	set(['intragenic', 'close to TSS', 'intron', 'exon'])	190	49.7715	215	49.0947	173	42.7312	77	14.6203	70	16.1134
20	36661013	36662637	38	TTI1	ENSG00000101407	Tel2 interacting protein 1 homolog (S. pombe) [Source:HGNC Symbol;Acc:29029]	0	0	0	set(['intragenic', 'close to TSS', 'intron', 'exon'])	190	49.7715	176	40.1891	133	32.8512	48	9.11397	51	11.7398
21	40684900	40686799	-104	BRWD1	ENSG00000185658	bromodomain and WD repeat domain containing 1 [Source:HGNC Symbol;Acc:12760]	0	0	0	set(['intragenic', 'close to TSS', 'intron', 'exon'])	190	49.7715	186	42.4726	168	41.4962	41	7.78485	21	4.83403
22	28113824	28116156	2523	RP11-375H17.1	ENSG00000226169	--	0.0002	0	0	set(['intragenic', 'intron'])	190	49.7715	250	57.0868	206	50.8823	85	16.1393	88	20.2569
3	50329339	50330408	-6	IFRD2	ENSG00000214706	interferon-related developmental regulator 2 [Source:HGNC Symbol;Acc:5457]	0	0	0	set(['intragenic', 'close to TSS', 'intron', 'exon'])	190	49.7715	64	14.6142	69	17.0431	22	4.17724	29	6.67556
5	40834432	40836091	27	RPL37	ENSG00000145592	ribosomal protein L37 [Source:HGNC Symbol;Acc:10347]	0	0	0	set(['intragenic', 'close to TSS', 'intron', 'exon'])	190	49.7715	185	42.2443	169	41.7432	95	18.0381	68	15.653
6	13873596	13874606	-50575	RNF182	ENSG00000180537	ring finger protein 182 [Source:HGNC Symbol;Acc:28522]	0	0	0	set(['intergenic', 'other'])	190	49.7715	198	45.2128	142	35.0742	13	2.46837	31	7.13594
1	109968354	109969853	-41	PSMA5	ENSG00000143106	proteasome (prosome, macropain) subunit, alpha type, 5 [Source:HGNC Symbol;Acc:9534]	0	0	0	set(['intragenic', 'close to TSS', 'intron', 'exon'])	189	49.5095	204	46.5828	172	42.4842	62	11.7722	42	9.66805
11	47868881	47870810	20	NUP160	ENSG00000030066	nucleoporin 160kDa [Source:HGNC Symbol;Acc:18017]	0	0	0	set(['intragenic', 'close to TSS', 'intron', 'exon'])	189	49.5095	213	48.638	164	40.5082	93	17.6583	55	12.6605
16	3207007	3209479	-5563	TRNAP24P	ENSG00000241066	transfer RNA proline 24 (anticodon AGG) pseudogene [Source:HGNC Symbol;Acc:35049]	0	0	0	set(['intergenic', 'other'])	189	49.5095	268	61.1971	235	58.0453	93	17.6583	59	13.5813
16	4475262	4476900	216	DNAJA3	ENSG00000103423	DnaJ (Hsp40) homolog, subfamily A, member 3 [Source:HGNC Symbol;Acc:11808]	0	0	0	set(['intragenic', 'close to TSS', 'intron', 'exon'])	189	49.5095	251	57.3152	192	47.4243	83	15.7596	76	17.4946
2	32235750	32236516	-28	MEMO1	ENSG00000162959	mediator of cell motility 1 [Source:HGNC Symbol;Acc:14014]	0	0	0	set(['intragenic', 'close to TSS', 'intron', 'exon'])	189	49.5095	87	19.8662	62	15.3141	13	2.46837	14	3.22268
9	115512178	115514426	185	SNX30	ENSG00000148158	sorting nexin family member 30 [Source:HGNC Symbol;Acc:23685]	0	0	0	set(['intragenic', 'close to TSS', 'intron', 'exon'])	189	49.5095	196	44.7561	147	36.3092	59	11.2026	60	13.8115
9	140148603	140150717	36	COBRA1	ENSG00000188986	cofactor of BRCA1 [Source:HGNC Symbol;Acc:24324]	0	0	0	set(['intragenic', 'close to TSS', 'intron', 'exon'])	189	49.5095	234	53.4333	192	47.4243	89	16.8988	89	20.4871
1	168194685	168196100	138	SFT2D2	ENSG00000213064	SFT2 domain containing 2 [Source:HGNC Symbol;Acc:25140]	0	0	0	set(['intragenic', 'close to TSS', 'intron', 'exon'])	188	49.2475	279	63.7089	150	37.0502	25	4.74686	28	6.44537
11	34126212	34127916	-84	NAT10	ENSG00000135372	N-acetyltransferase 10 (GCN5-related) [Source:HGNC Symbol;Acc:29830]	0	0	0	set(['intragenic', 'close to TSS', 'intron', 'exon'])	188	49.2475	160	36.5356	173	42.7312	71	13.4811	72	16.5738
11	94472651	94475457	-533	RP11-867G2.8	ENSG00000255929	--	0	0	0	set(['intragenic', 'close to TSS', 'intron', 'exon'])	188	49.2475	264	60.2837	199	49.1533	115	21.8355	87	20.0267
15	72611631	72612345	140	CELF6	ENSG00000140488	CUGBP, Elav-like family member 6 [Source:HGNC Symbol;Acc:14059]	0	0	0.0014	set(['intragenic', 'close to TSS', 'intron', 'exon'])	188	49.2475	197	44.9844	117	28.8992	71	13.4811	19	4.37364
15	99189965	99191915	-340	RP11-35O15.1	ENSG00000259424	--	0	0	0	set(['intragenic', 'close to TSS', 'intron', 'exon'])	188	49.2475	213	48.638	139	34.3332	42	7.97472	46	10.5888
16	1822177	1824088	19	MRPS34	ENSG00000074071	mitochondrial ribosomal protein S34 [Source:HGNC Symbol;Acc:16618]	0	0	0	set(['intragenic', 'close to TSS', 'intron', 'exon'])	188	49.2475	300	68.5042	182	44.9543	81	15.3798	61	14.0417
17	73266019	73268203	143	MIF4GD	ENSG00000125457	MIF4G domain containing [Source:HGNC Symbol;Acc:24030]	0	0	0	set(['intragenic', 'close to TSS', 'intron', 'exon'])	188	49.2475	265	60.512	154	38.0382	53	10.0633	56	12.8907
2	54557201	54558385	-245	C2orf73	ENSG00000177994	chromosome 2 open reading frame 73 [Source:HGNC Symbol;Acc:26861]	0	0	0	set(['intragenic', 'close to TSS', 'intron', 'exon'])	188	49.2475	162	36.9923	115	28.4052	28	5.31648	28	6.44537
3	113774890	113776293	5	QTRTD1	ENSG00000151576	queuine tRNA-ribosyltransferase domain containing 1 [Source:HGNC Symbol;Acc:25771]	0	0	0	set(['intragenic', 'close to TSS', 'intron', 'exon'])	188	49.2475	152	34.7088	106	26.1821	45	8.54435	42	9.66805
4	140476151	140478770	-68	SETD7	ENSG00000145391	SET domain containing (lysine methyltransferase) 7 [Source:HGNC Symbol;Acc:30412]	0	0	0	set(['intragenic', 'close to TSS', 'intron', 'exon'])	188	49.2475	288	65.764	198	48.9063	62	11.7722	51	11.7398
5	442161	444089	133	C5orf55	ENSG00000221990	chromosome 5 open reading frame 55 [Source:HGNC Symbol;Acc:25175]	0	0	0	set(['intragenic', 'close to TSS', 'intron', 'exon'])	188	49.2475	172	39.2757	173	42.7312	82	15.5697	65	14.9625
6	43596476	43598264	94	MAD2L1BP	ENSG00000124688	MAD2L1 binding protein [Source:HGNC Symbol;Acc:21059]	0	0	0	set(['intragenic', 'close to TSS', 'intron', 'exon'])	188	49.2475	148	33.7954	121	29.8872	51	9.68359	42	9.66805
10	104676904	104678956	-140	CNNM2	ENSG00000148842	cyclin M2 [Source:HGNC Symbol;Acc:103]	0	0	0	set(['intragenic', 'close to TSS', 'intron', 'exon'])	187	48.9856	206	47.0395	166	41.0022	44	8.35447	55	12.6605
11	59435617	59438036	42	AP000640.2	ENSG00000255355	--	0	0	0	set(['intragenic', 'close to TSS', 'intron', 'exon'])	187	48.9856	259	59.142	200	49.4003	82	15.5697	75	17.2644
11	61594493	61596690	-59	FADS2	ENSG00000134824	fatty acid desaturase 2 [Source:HGNC Symbol;Acc:3575]	0	0	0	set(['intragenic', 'close to TSS', 'intron', 'exon'])	187	48.9856	246	56.1734	151	37.2972	43	8.1646	42	9.66805
11	64644517	64647109	200	EHD1	ENSG00000110047	EH-domain containing 1 [Source:HGNC Symbol;Acc:3242]	0.0005	0	0	set(['intragenic', 'close to TSS', 'intron', 'exon'])	187	48.9856	252	57.5435	187	46.1893	98	18.6077	86	19.7965
11	125494971	125496660	-53	CHEK1	ENSG00000149554	CHK1 checkpoint homolog (S. pombe) [Source:HGNC Symbol;Acc:1925]	0	0	0	set(['intragenic', 'close to TSS', 'intron', 'exon'])	187	48.9856	166	37.9057	145	35.8152	37	7.02535	20	4.60383
15	99644821	99646629	305	RP11-654A16.3	ENSG00000259475	--	0	0	0	set(['intragenic', 'close to TSS', 'intron', 'exon'])	187	48.9856	231	52.7482	191	47.1773	37	7.02535	47	10.819
16	11349104	11351708	-370	SOCS1	ENSG00000185338	suppressor of cytokine signaling 1 [Source:HGNC Symbol;Acc:19383]	0.0004	0	0	set(['intragenic', 'close to TSS', 'intron', 'exon'])	187	48.9856	254	58.0002	218	53.8463	95	18.0381	76	17.4946
19	5340575	5341540	-243	PTPRS	ENSG00000105426	protein tyrosine phosphatase, receptor type, S [Source:HGNC Symbol;Acc:9681]	0	0	0	set(['intragenic', 'close to TSS', 'intron', 'exon'])	187	48.9856	216	49.323	121	29.8872	18	3.41774	9	2.07173
19	12946811	12947572	-949	RTBDN	ENSG00000132026	retbindin [Source:HGNC Symbol;Acc:30310]	0			set(['close to TSS', 'intergenic'])	187	48.9856	31	7.07877	29	7.16304	11	2.08862	15	3.45288
2	9562389	9564443	-37	ITGB1BP1	ENSG00000119185	integrin beta 1 binding protein 1 [Source:HGNC Symbol;Acc:23927]	0	0	0.0008	set(['intragenic', 'close to TSS', 'intron', 'exon'])	187	48.9856	153	34.9371	125	30.8752	77	14.6203	62	14.2719
20	34203559	34204684	308	SPAG4	ENSG00000061656	sperm associated antigen 4 [Source:HGNC Symbol;Acc:11214]	0	0	0	set(['intragenic', 'close to TSS', 'intron', 'exon'])	187	48.9856	158	36.0789	88	21.7361	17	3.22786	10	2.30192
3	8543010	8543895	-56	LMCD1	ENSG00000071282	LIM and cysteine-rich domains 1 [Source:HGNC Symbol;Acc:6633]	0	0	0	set(['intragenic', 'close to TSS', 'intron', 'exon'])	187	48.9856	207	47.2679	116	28.6522	8	1.51899	13	2.99249
8	30584452	30585952	16	GSR	ENSG00000104687	glutathione reductase [Source:HGNC Symbol;Acc:4623]	0	0	0	set(['intragenic', 'close to TSS', 'intron', 'exon'])	187	48.9856	239	54.575	159	39.2732	27	5.12661	23	5.29441
1	182572902	182574188	-2	RGS16	ENSG00000143333	regulator of G-protein signaling 16 [Source:HGNC Symbol;Acc:9997]	0	0	0	set(['intragenic', 'close to TSS', 'intron', 'exon'])	186	48.7236	197	44.9844	95	23.4651	24	4.55698	22	5.06422
15	76004996	76006227	-422	CSPG4	ENSG00000173546	chondroitin sulfate proteoglycan 4 [Source:HGNC Symbol;Acc:2466]	0	0.0007	0.0254	set(['intragenic', 'close to TSS', 'intron', 'exon'])	186	48.7236	76	17.3544	60	14.8201	32	6.07598	15	3.45288
16	88877060	88879256	184	APRT	ENSG00000198931	adenine phosphoribosyltransferase [Source:HGNC Symbol;Acc:626]	0	0	0	set(['intragenic', 'close to TSS', 'intron', 'exon'])	186	48.7236	239	54.575	169	41.7432	70	13.2912	47	10.819
17	15847886	15849520	473	ADORA2B	ENSG00000170425	adenosine A2b receptor [Source:HGNC Symbol;Acc:264]	0	0	0	set(['intragenic', 'close to TSS', 'intron', 'exon'])	186	48.7236	187	42.7009	121	29.8872	39	7.4051	38	8.74729
17	79196084	79197856	-171	AZI1	ENSG00000141577	5-azacytidine induced 1 [Source:HGNC Symbol;Acc:29511]	0	0	0	set(['intragenic', 'close to TSS', 'intron', 'exon'])	186	48.7236	227	51.8348	170	41.9902	46	8.73422	46	10.5888
2	2616883	2617833	43044	AC018685.1	ENSG00000234929	--	0	0	0	set(['intergenic', 'other'])	186	48.7236	117	26.7166	109	26.9232	21	3.98736	28	6.44537
2	27631642	27633280	-12	PPM1G	ENSG00000115241	protein phosphatase, Mg2+/Mn2+ dependent, 1G [Source:HGNC Symbol;Acc:9278]	0	0	0	set(['intragenic', 'close to TSS', 'intron', 'exon'])	186	48.7236	203	46.3545	156	38.5322	35	6.6456	40	9.20767
5	79550900	79552586	95	SERINC5	ENSG00000164300	serine incorporator 5 [Source:HGNC Symbol;Acc:18825]	0	0	0	set(['intragenic', 'close to TSS', 'intron', 'exon'])	186	48.7236	242	55.26	183	45.2013	49	9.30384	30	6.90575
6	80656693	80657957	-28	ELOVL4	ENSG00000118402	ELOVL fatty acid elongase 4 [Source:HGNC Symbol;Acc:14415]	0	0	0	set(['intragenic', 'close to TSS', 'intron', 'exon'])	186	48.7236	180	41.1025	131	32.3572	43	8.1646	28	6.44537
7	128863971	128865987	89	AHCYL2	ENSG00000158467	adenosylhomocysteinase-like 2 [Source:HGNC Symbol;Acc:22204]	0	0	0	set(['intragenic', 'close to TSS', 'intron', 'exon'])	186	48.7236	160	36.5356	128	31.6162	55	10.4431	63	14.5021
1	166808063	166809577	127	POGK	ENSG00000143157	pogo transposable element with KRAB domain [Source:HGNC Symbol;Acc:18800]	0	0	0	set(['intragenic', 'close to TSS', 'intron', 'exon'])	185	48.4617	236	53.89	146	36.0622	41	7.78485	28	6.44537
11	506040	508100	125	RNH1	ENSG00000023191	ribonuclease/angiogenin inhibitor 1 [Source:HGNC Symbol;Acc:10074]	0.0004	0	0	set(['intragenic', 'close to TSS', 'intron', 'exon'])	185	48.4617	266	60.7404	162	40.0142	53	10.0633	64	14.7323
11	72503825	72505594	-7	STARD10	ENSG00000214530	StAR-related lipid transfer (START) domain containing 10 [Source:HGNC Symbol;Acc:10666]	0	0	0	set(['intragenic', 'close to TSS', 'intron', 'exon'])	185	48.4617	181	41.3309	161	39.7672	77	14.6203	73	16.804
11	92930264	92931833	47	SLC36A4	ENSG00000180773	solute carrier family 36 (proton/amino acid symporter), member 4 [Source:HGNC Symbol;Acc:19660]	0	0	0	set(['intragenic', 'close to TSS', 'intron', 'exon'])	185	48.4617	243	55.4884	172	42.4842	86	16.3292	48	11.0492
12	6492570	6494404	69	LTBR	ENSG00000111321	lymphotoxin beta receptor (TNFR superfamily, member 3) [Source:HGNC Symbol;Acc:6718]	0	0	0	set(['intragenic', 'close to TSS', 'intron', 'exon'])	185	48.4617	198	45.2128	173	42.7312	42	7.97472	51	11.7398
12	8184588	8186911	-206	FOXJ2	ENSG00000065970	forkhead box J2 [Source:HGNC Symbol;Acc:24818]	0.0003	0	0	set(['intragenic', 'close to TSS', 'intron', 'exon'])	185	48.4617	225	51.3781	203	50.1413	93	17.6583	92	21.1776
12	56709026	56710460	-16	RP11-977G19.10	ENSG00000144785	Uncharacterized protein [Source:UniProtKB/TrEMBL;Acc:F8VP03]	0	0	0.0004	set(['intragenic', 'close to TSS', 'intron', 'exon'])	185	48.4617	143	32.6537	93	22.9711	51	9.68359	55	12.6605
12	133286691	133288249	66	PGAM5	ENSG00000247077	phosphoglycerate mutase family member 5 [Source:HGNC Symbol;Acc:28763]	0	0	0	set(['intragenic', 'close to TSS', 'intron', 'exon'])	185	48.4617	225	51.3781	155	38.2852	39	7.4051	42	9.66805
15	75016124	75016798	-1023	CYP1A1	ENSG00000140465	cytochrome P450, family 1, subfamily A, polypeptide 1 [Source:HGNC Symbol;Acc:2595]	0			set(['intragenic', 'close to TSS', 'intron'])	185	48.4617	18	4.11025	32	7.90404	22	4.17724	29	6.67556
15	100104425	100106836	9	MEF2A	ENSG00000068305	myocyte enhancer factor 2A [Source:HGNC Symbol;Acc:6993]	0	0	0	set(['intragenic', 'close to TSS', 'intron', 'exon'])	185	48.4617	263	60.0553	207	51.1293	72	13.671	45	10.3586
16	4665494	4666958	-1299	FAM100A	ENSG00000153443	family with sequence similarity 100, member A [Source:HGNC Symbol;Acc:29576]	0	0	0	set(['close to TSS', 'intergenic'])	185	48.4617	177	40.4175	143	35.3212	35	6.6456	44	10.1284
17	18086097	18088619	70	ALKBH5	ENSG00000091542	alkB, alkylation repair homolog 5 (E. coli) [Source:HGNC Symbol;Acc:25996]	0	0	0	set(['intragenic', 'close to TSS', 'intron', 'exon'])	185	48.4617	218	49.7797	173	42.7312	57	10.8228	51	11.7398
22	21983172	21984639	396	YDJC	ENSG00000161179	YdjC homolog (bacterial) [Source:HGNC Symbol;Acc:27158]	0	0	0	set(['intragenic', 'close to TSS', 'intron', 'exon'])	185	48.4617	260	59.3703	162	40.0142	52	9.87347	28	6.44537
3	136470038	136472301	39	STAG1	ENSG00000118007	stromal antigen 1 [Source:HGNC Symbol;Acc:11354]	0	0	0	set(['intragenic', 'close to TSS', 'intron', 'exon'])	185	48.4617	231	52.7482	197	48.6593	58	11.0127	52	11.97
6	33678042	33679850	558	C6orf125	ENSG00000137288	chromosome 6 open reading frame 125 [Source:HGNC Symbol;Acc:21237]	0	0	0	set(['intragenic', 'close to TSS', 'intron', 'exon'])	185	48.4617	207	47.2679	167	41.2492	65	12.3418	28	6.44537
7	35292715	35294197	-214	TBX20	ENSG00000164532	T-box 20 [Source:HGNC Symbol;Acc:11598]	0	0	0	set(['intragenic', 'close to TSS', 'intron', 'exon'])	185	48.4617	222	50.6931	117	28.8992	37	7.02535	22	5.06422
8	143807635	143809422	-92	C8orf55	ENSG00000130193	chromosome 8 open reading frame 55 [Source:HGNC Symbol;Acc:29656]	0	0	0	set(['intragenic', 'close to TSS', 'intron', 'exon'])	185	48.4617	246	56.1734	110	27.1702	30	5.69623	45	10.3586
1	45451890	45452768	-47	EIF2B3	ENSG00000070785	eukaryotic translation initiation factor 2B, subunit 3 gamma, 58kDa [Source:HGNC Symbol;Acc:3259]	0	0	0	set(['intragenic', 'close to TSS', 'intron', 'exon'])	184	48.1997	165	37.6773	126	31.1222	28	5.31648	24	5.5246
1	70032578	70035308	-137	LRRC7	ENSG00000033122	leucine rich repeat containing 7 [Source:HGNC Symbol;Acc:18531]	0	0	0	set(['intragenic', 'close to TSS', 'intron', 'exon'])	184	48.1997	191	43.6143	168	41.4962	62	11.7722	39	8.97748
1	151253518	151255877	-45	ZNF687	ENSG00000143373	zinc finger protein 687 [Source:HGNC Symbol;Acc:29277]	0	0	0	set(['intragenic', 'close to TSS', 'intron', 'exon'])	184	48.1997	203	46.3545	212	52.3643	52	9.87347	58	13.3511
10	70659902	70661644	-260	DDX50	ENSG00000107625	DEAD (Asp-Glu-Ala-Asp) box polypeptide 50 [Source:HGNC Symbol;Acc:17906]	0	0	0	set(['intragenic', 'close to TSS', 'intron', 'exon'])	184	48.1997	217	49.5514	151	37.2972	48	9.11397	43	9.89824
10	102672043	102673674	123	FAM178A	ENSG00000119906	family with sequence similarity 178, member A [Source:HGNC Symbol;Acc:17814]	0	0	0	set(['intragenic', 'close to TSS', 'intron', 'exon'])	184	48.1997	187	42.7009	146	36.0622	47	8.92409	50	11.5096
11	35159827	35161903	13	CD44	ENSG00000026508	CD44 molecule (Indian blood group) [Source:HGNC Symbol;Acc:1681]	0	0	0	set(['intragenic', 'close to TSS', 'intron', 'exon'])	184	48.1997	233	53.2049	164	40.5082	83	15.7596	59	13.5813
11	65479222	65480516	-18	KAT5	ENSG00000172977	K(lysine) acetyltransferase 5 [Source:HGNC Symbol;Acc:5275]	0	0	0	set(['intragenic', 'close to TSS', 'intron', 'exon'])	184	48.1997	222	50.6931	126	31.1222	49	9.30384	46	10.5888
11	66246032	66248644	-145	DPP3	ENSG00000254986	dipeptidyl-peptidase 3 [Source:HGNC Symbol;Acc:3008]	0.0005	0	0	set(['intragenic', 'close to TSS', 'intron', 'exon'])	184	48.1997	279	63.7089	231	57.0573	108	20.5064	101	23.2494
11	67888226	67889914	-334	CHKA	ENSG00000110721	choline kinase alpha [Source:HGNC Symbol;Acc:1937]	0	0	0	set(['intragenic', 'close to TSS', 'intron', 'exon'])	184	48.1997	282	64.3939	193	47.6713	68	12.9115	44	10.1284
12	1913365	1914603	-4062	CACNA2D4	ENSG00000151062	calcium channel, voltage-dependent, alpha 2/delta subunit 4 [Source:HGNC Symbol;Acc:20202]	0	0	0	set(['intragenic', 'intron'])	184	48.1997	214	48.8663	101	24.9471	34	6.45573	40	9.20767
16	89786439	89789663	100	ZNF276	ENSG00000158805	zinc finger protein 276 [Source:HGNC Symbol;Acc:23330]	0	0	0	set(['intragenic', 'close to TSS', 'intron', 'exon'])	184	48.1997	276	63.0239	184	45.4483	98	18.6077	57	13.1209
6	64281530	64284020	301	PTP4A1	ENSG00000112245	protein tyrosine phosphatase type IVA, member 1 [Source:HGNC Symbol;Acc:9634]	0	0	0	set(['intragenic', 'close to TSS', 'intron', 'exon'])	184	48.1997	229	52.2915	131	32.3572	63	11.9621	39	8.97748
1	155022581	155024518	128	ADAM15	ENSG00000143537	ADAM metallopeptidase domain 15 [Source:HGNC Symbol;Acc:193]	0	0	0	set(['intragenic', 'close to TSS', 'intron', 'exon'])	183	47.9378	231	52.7482	164	40.5082	50	9.49372	45	10.3586
1	244613806	244615937	248	ADSS	ENSG00000035687	adenylosuccinate synthase [Source:HGNC Symbol;Acc:292]	0	0	0	set(['intragenic', 'close to TSS', 'intron', 'exon'])	183	47.9378	195	44.5277	183	45.2013	66	12.5317	43	9.89824
10	5726125	5727416	-30	FAM208B	ENSG00000108021	family with sequence similarity 208, member B [Source:HGNC Symbol;Acc:23484]	0	0	0	set(['intragenic', 'close to TSS', 'intron', 'exon'])	183	47.9378	208	47.4962	95	23.4651	25	4.74686	11	2.53211
11	58938762	58940623	-272	DTX4	ENSG00000110042	deltex homolog 4 (Drosophila) [Source:HGNC Symbol;Acc:29151]	0	0	0	set(['intragenic', 'close to TSS', 'intron', 'exon'])	183	47.9378	226	51.6065	163	40.2612	44	8.35447	46	10.5888
12	56497580	56499248	75	PA2G4	ENSG00000170515	proliferation-associated 2G4, 38kDa [Source:HGNC Symbol;Acc:8550]	0	0	0	set(['intragenic', 'close to TSS', 'intron', 'exon'])	183	47.9378	212	48.4096	166	41.0022	42	7.97472	54	12.4304
16	4233048	4235064	55688	SRL	ENSG00000185739	sarcalumenin [Source:HGNC Symbol;Acc:11295]	0	0	0	set(['intergenic', 'other'])	183	47.9378	270	61.6538	199	49.1533	66	12.5317	52	11.97
17	38254875	38256278	1402	NR1D1	ENSG00000126368	nuclear receptor subfamily 1, group D, member 1 [Source:HGNC Symbol;Acc:7962]	0	0	0	set(['intragenic', 'close to TSS', 'intron'])	183	47.9378	194	44.2994	113	27.9112	42	7.97472	38	8.74729
2	9142642	9144881	26	MBOAT2	ENSG00000143797	membrane bound O-acyltransferase domain containing 2 [Source:HGNC Symbol;Acc:25193]	0	0	0	set(['intragenic', 'close to TSS', 'intron', 'exon'])	183	47.9378	227	51.8348	167	41.2492	45	8.54435	31	7.13594
4	13545296	13547173	440	NKX3-2	ENSG00000109705	NK3 homeobox 2 [Source:HGNC Symbol;Acc:951]	0	0	0	set(['intragenic', 'close to TSS', 'intron', 'exon'])	183	47.9378	239	54.575	141	34.8272	32	6.07598	33	7.59633
7	151216888	151218104	-290	RHEB	ENSG00000106615	Ras homolog enriched in brain [Source:HGNC Symbol;Acc:10011]	0	0	0	set(['intragenic', 'close to TSS', 'intron', 'exon'])	183	47.9378	166	37.9057	128	31.6162	31	5.8861	28	6.44537
9	137394025	137395929	18311	RP11-473E2.2	ENSG00000223795	--	0	0	0	set(['intergenic', 'other'])	183	47.9378	253	57.7719	173	42.7312	81	15.3798	73	16.804
11	32455222	32457789	386	WT1	ENSG00000184937	Wilms tumor 1 [Source:HGNC Symbol;Acc:12796]	0	0	0	set(['intragenic', 'close to TSS', 'intron', 'exon'])	182	47.6758	251	57.3152	172	42.4842	89	16.8988	57	13.1209
11	62647825	62649899	-277	SLC3A2	ENSG00000168003	solute carrier family 3 (activators of dibasic and neutral amino acid transport), member 2 [Source:HGNC Symbol;Acc:11026]	0	0	0	set(['intragenic', 'close to TSS', 'intron', 'exon'])	182	47.6758	227	51.8348	197	48.6593	80	15.1899	76	17.4946
15	31195556	31196651	28	FAN1	ENSG00000198690	FANCD2/FANCI-associated nuclease 1 [Source:HGNC Symbol;Acc:29170]	0	0	0	set(['intragenic', 'close to TSS', 'intron', 'exon'])	182	47.6758	164	37.449	137	33.8392	32	6.07598	22	5.06422
17	17108366	17110464	217	PLD6	ENSG00000179598	phospholipase D family, member 6 [Source:HGNC Symbol;Acc:30447]	0	0	0	set(['intragenic', 'close to TSS', 'intron', 'exon'])	182	47.6758	253	57.7719	158	39.0262	35	6.6456	65	14.9625
17	74732103	74734574	74	SRSF2	ENSG00000161547	serine/arginine-rich splicing factor 2 [Source:HGNC Symbol;Acc:10783]	0	0	0	set(['intragenic', 'close to TSS', 'intron', 'exon'])	182	47.6758	276	63.0239	212	52.3643	87	16.5191	68	15.653
19	36604825	36606698	-126	TBCB	ENSG00000105254	tubulin folding cofactor B [Source:HGNC Symbol;Acc:1989]	0	0	0	set(['intragenic', 'close to TSS', 'intron', 'exon'])	182	47.6758	224	51.1498	137	33.8392	53	10.0633	28	6.44537
19	47353424	47354637	173	AP2S1	ENSG00000042753	adaptor-related protein complex 2, sigma 1 subunit [Source:HGNC Symbol;Acc:565]	0	0.0006	0.0015	set(['intragenic', 'close to TSS', 'intron', 'exon'])	182	47.6758	88	20.0946	77	19.0191	43	8.1646	34	7.82652
19	49298510	49299152	-2316	U6	ENSG00000206758	U6 spliceosomal RNA [Source:RFAM;Acc:RF00026]	0	0.0102	0.005	set(['intragenic', 'intron', 'exon'])	182	47.6758	34	7.76381	31	7.65704	15	2.84812	33	7.59633
22	41417489	41419107	-23202	Y_RNA	ENSG00000222698	Y RNA [Source:RFAM;Acc:RF00019]	0	0	0	set(['intergenic', 'other'])	182	47.6758	204	46.5828	122	30.1342	37	7.02535	19	4.37364
3	9437721	9439719	-4	RP11-58B17.1	ENSG00000206573	--	0	0	0	set(['intragenic', 'close to TSS', 'intron', 'exon'])	182	47.6758	201	45.8978	153	37.7912	33	6.26585	44	10.1284
3	194406152	194409052	981	FAM43A	ENSG00000185112	family with sequence similarity 43, member A [Source:HGNC Symbol;Acc:26888]	0.0004	0	0.0003	set(['intragenic', 'close to TSS', 'exon'])	182	47.6758	185	42.2443	153	37.7912	67	12.7216	43	9.89824
9	136889832	136891820	210	LINC00094	ENSG00000235106	long intergenic non-protein coding RNA 94 [Source:HGNC Symbol;Acc:24742]	0	0	0	set(['intragenic', 'close to TSS', 'intron', 'exon'])	182	47.6758	207	47.2679	142	35.0742	66	12.5317	72	16.5738
1	27668146	27669949	500	SYTL1	ENSG00000142765	synaptotagmin-like 1 [Source:HGNC Symbol;Acc:15584]	0	0	0.0136	set(['intragenic', 'close to TSS', 'intron', 'exon'])	181	47.4139	151	34.4804	73	18.0311	44	8.35447	33	7.59633
1	228289833	228291329	122	C1orf35	ENSG00000143793	chromosome 1 open reading frame 35 [Source:HGNC Symbol;Acc:19032]	0	0	0	set(['intragenic', 'close to TSS', 'intron', 'exon'])	181	47.4139	205	46.8112	134	33.0982	43	8.1646	35	8.05671
10	30721703	30724522	43	MAP3K8	ENSG00000107968	mitogen-activated protein kinase kinase kinase 8 [Source:HGNC Symbol;Acc:6860]	0.0004	0	0	set(['intragenic', 'close to TSS', 'intron', 'exon'])	181	47.4139	305	69.6459	328	81.0165	95	18.0381	93	21.4078
11	47290073	47291955	88	MADD	ENSG00000110514	MAP-kinase activating death domain [Source:HGNC Symbol;Acc:6766]	0	0	0	set(['intragenic', 'close to TSS', 'intron', 'exon'])	181	47.4139	196	44.7561	149	36.8032	71	13.4811	55	12.6605
11	63579965	63582191	219	C11orf84	ENSG00000168005	chromosome 11 open reading frame 84 [Source:HGNC Symbol;Acc:25115]	0	0	0	set(['intragenic', 'close to TSS', 'intron', 'exon'])	181	47.4139	285	65.079	230	56.8103	100	18.9874	46	10.5888
11	64577198	64578759	15	MEN1	ENSG00000133895	multiple endocrine neoplasia I [Source:HGNC Symbol;Acc:7010]	0	0	0	set(['intragenic', 'close to TSS', 'intron', 'exon'])	181	47.4139	136	31.0552	152	37.5442	51	9.68359	51	11.7398
12	6642457	6644886	-6	GAPDH	ENSG00000111640	glyceraldehyde-3-phosphate dehydrogenase [Source:HGNC Symbol;Acc:4141]	0	0	0	set(['intragenic', 'close to TSS', 'intron', 'exon'])	181	47.4139	270	61.6538	212	52.3643	83	15.7596	64	14.7323
12	8178768	8180069	-5880	FOXJ2	ENSG00000065970	forkhead box J2 [Source:HGNC Symbol;Acc:24818]	0	0	0	set(['intragenic', 'intron'])	181	47.4139	217	49.5514	165	40.7552	37	7.02535	41	9.43786
16	30455957	30457763	188	SEPHS2	ENSG00000179918	selenophosphate synthetase 2 [Source:HGNC Symbol;Acc:19686]	0	0	0	set(['intragenic', 'close to TSS', 'intron', 'exon'])	181	47.4139	192	43.8427	144	35.5682	53	10.0633	21	4.83403
18	157996	159043	-16	USP14	ENSG00000101557	ubiquitin specific peptidase 14 (tRNA-guanine transglycosylase) [Source:HGNC Symbol;Acc:12612]	0	0	0	set(['intragenic', 'close to TSS', 'intron', 'exon'])	181	47.4139	221	50.4648	116	28.6522	18	3.41774	20	4.60383
2	241499422	241500945	2	ANKMY1	ENSG00000144504	ankyrin repeat and MYND domain containing 1 [Source:HGNC Symbol;Acc:20987]	0	0	0	set(['intragenic', 'close to TSS', 'intron', 'exon'])	181	47.4139	266	60.7404	143	35.3212	21	3.98736	19	4.37364
21	46221124	46222767	-11	UBE2G2	ENSG00000184787	ubiquitin-conjugating enzyme E2G 2 [Source:HGNC Symbol;Acc:12483]	0	0	0.0005	set(['intragenic', 'close to TSS', 'intron', 'exon'])	181	47.4139	135	30.8269	96	23.7121	40	7.59497	27	6.21518
5	137910594	137911964	-146	HSPA9	ENSG00000113013	heat shock 70kDa protein 9 (mortalin) [Source:HGNC Symbol;Acc:5244]	0	0	0	set(['intragenic', 'close to TSS', 'intron', 'exon'])	181	47.4139	194	44.2994	117	28.8992	46	8.73422	29	6.67556
6	89855211	89856700	187	PM20D2	ENSG00000146281	peptidase M20 domain containing 2 [Source:HGNC Symbol;Acc:21408]	0	0	0	set(['intragenic', 'close to TSS', 'intron', 'exon'])	181	47.4139	196	44.7561	132	32.6042	32	6.07598	40	9.20767
7	150064890	150066693	-87	REPIN1	ENSG00000214022	replication initiator 1 [Source:HGNC Symbol;Acc:17922]	0	0	0	set(['intragenic', 'close to TSS', 'intron', 'exon'])	181	47.4139	196	44.7561	154	38.0382	56	10.633	50	11.5096
9	140022991	140024989	-5930	snoU13	ENSG00000238824	Small nucleolar RNA U13 [Source:RFAM;Acc:RF01210]	0	0	0	set(['intergenic', 'other'])	181	47.4139	246	56.1734	213	52.6113	87	16.5191	57	13.1209
1	53163445	53164544	44	SELRC1	ENSG00000162377	Sel1 repeat containing 1 [Source:HGNC Symbol;Acc:25716]	0	0	0	set(['intragenic', 'close to TSS', 'intron', 'exon'])	180	47.1519	252	57.5435	160	39.5202	41	7.78485	20	4.60383
1	234745686	234747363	-1253	IRF2BP2	ENSG00000168264	interferon regulatory factor 2 binding protein 2 [Source:HGNC Symbol;Acc:21729]	0	0	0	set(['close to TSS', 'intergenic', 'close to TES'])	180	47.1519	249	56.8585	175	43.2252	56	10.633	35	8.05671
10	134144715	134146318	-97	LRRC27	ENSG00000148814	leucine rich repeat containing 27 [Source:HGNC Symbol;Acc:29346]	0	0	0	set(['intragenic', 'close to TSS', 'intron', 'exon'])	180	47.1519	200	45.6695	135	33.3452	41	7.78485	47	10.819
11	2906179	2907281	249	CDKN1C	ENSG00000129757	cyclin-dependent kinase inhibitor 1C (p57, Kip2) [Source:HGNC Symbol;Acc:1786]	0	0	0	set(['intragenic', 'close to TSS', 'intron', 'exon'])	180	47.1519	177	40.4175	102	25.1941	20	3.79749	24	5.5246
11	118900802	118901936	202	SLC37A4	ENSG00000137700	solute carrier family 37 (glucose-6-phosphate transporter), member 4 [Source:HGNC Symbol;Acc:4061]	0	0	0	set(['intragenic', 'close to TSS', 'intron', 'exon'])	180	47.1519	189	43.1576	81	20.0071	28	5.31648	25	5.75479
13	67803607	67805835	-253	PCDH9	ENSG00000184226	protocadherin 9 [Source:HGNC Symbol;Acc:8661]	0	0	0	set(['intragenic', 'close to TSS', 'intron', 'exon'])	180	47.1519	169	38.5907	150	37.0502	85	16.1393	67	15.4228
15	41785208	41786783	-63	ITPKA	ENSG00000137825	inositol-trisphosphate 3-kinase A [Source:HGNC Symbol;Acc:6178]	0	0	0	set(['intragenic', 'close to TSS', 'intron', 'exon'])	180	47.1519	207	47.2679	112	27.6642	24	4.55698	36	8.2869
16	4816628	4817634	35	ZNF500	ENSG00000103199	zinc finger protein 500 [Source:HGNC Symbol;Acc:23716]	0	0	0	set(['intragenic', 'close to TSS', 'intron', 'exon'])	180	47.1519	139	31.7403	109	26.9232	47	8.92409	41	9.43786
16	30786363	30787765	11459	ZNF629	ENSG00000102870	zinc finger protein 629 [Source:HGNC Symbol;Acc:29008]	0	0	0.0002	set(['intragenic', 'intron', 'exon'])	180	47.1519	138	31.5119	117	28.8992	48	9.11397	39	8.97748
17	18217594	18219257	-137	TOP3A	ENSG00000177302	topoisomerase (DNA) III alpha [Source:HGNC Symbol;Acc:11992]	0	0	0	set(['intragenic', 'close to TSS', 'intron', 'exon'])	180	47.1519	192	43.8427	119	29.3932	54	10.2532	49	11.2794
19	33792817	33794569	-223	CEBPA	ENSG00000245848	CCAAT/enhancer binding protein (C/EBP), alpha [Source:HGNC Symbol;Acc:1833]	0	0	0	set(['intragenic', 'close to TSS', 'intron', 'exon'])	180	47.1519	246	56.1734	161	39.7672	22	4.17724	31	7.13594
19	48673178	48674975	128	C19orf68	ENSG00000185453	chromosome 19 open reading frame 68 [Source:HGNC Symbol;Acc:34495]	0	0	0.0008	set(['intragenic', 'close to TSS', 'intron', 'exon'])	180	47.1519	120	27.4017	92	22.7241	48	9.11397	49	11.2794
19	59069829	59071523	-333	UBE2M	ENSG00000130725	ubiquitin-conjugating enzyme E2M [Source:HGNC Symbol;Acc:12491]	0	0	0	set(['intragenic', 'close to TSS', 'exon'])	180	47.1519	186	42.4726	127	31.3692	42	7.97472	43	9.89824
2	24345214	24347138	13	PFN4	ENSG00000176732	profilin family, member 4 [Source:HGNC Symbol;Acc:31103]	0	0	0	set(['intragenic', 'close to TSS', 'intron', 'exon'])	180	47.1519	230	52.5199	162	40.0142	63	11.9621	41	9.43786
2	46523890	46527272	679	EPAS1	ENSG00000116016	endothelial PAS domain protein 1 [Source:HGNC Symbol;Acc:3374]	0.0004	0	0	set(['intragenic', 'close to TSS', 'intron', 'exon'])	180	47.1519	267	60.9687	208	51.3763	66	12.5317	69	15.8832
2	178256865	178258085	-20	AGPS	ENSG00000018510	alkylglycerone phosphate synthase [Source:HGNC Symbol;Acc:327]	0	0	0	set(['intragenic', 'close to TSS', 'intron', 'exon'])	180	47.1519	195	44.5277	101	24.9471	38	7.21523	23	5.29441
5	172710444	172711534	8633	5S_rRNA	ENSG00000252169	5S ribosomal RNA [Source:RFAM;Acc:RF00001]	0	0	0	set(['intergenic', 'other'])	180	47.1519	174	39.7324	110	27.1702	21	3.98736	14	3.22268
1	7843450	7845043	-133	PER3	ENSG00000049246	period homolog 3 (Drosophila) [Source:HGNC Symbol;Acc:8847]	0	0	0	set(['intragenic', 'close to TSS', 'intron', 'exon'])	179	46.89	256	58.4569	128	31.6162	26	4.93673	19	4.37364
1	40973907	40975114	33	DEM1	ENSG00000164002	defects in morphology 1 homolog (S. cerevisiae) [Source:HGNC Symbol;Acc:26115]	0	0	0	set(['intragenic', 'close to TSS', 'intron', 'exon'])	179	46.89	195	44.5277	100	24.7001	39	7.4051	22	5.06422
1	90285784	90287770	187	LRRC8D	ENSG00000171492	leucine rich repeat containing 8 family, member D [Source:HGNC Symbol;Acc:16992]	0	0	0	set(['intragenic', 'close to TSS', 'intron', 'exon'])	179	46.89	225	51.3781	147	36.3092	47	8.92409	41	9.43786
1	185013846	185015699	105	RNF2	ENSG00000121481	ring finger protein 2 [Source:HGNC Symbol;Acc:10061]	0	0	0	set(['intragenic', 'close to TSS', 'intron', 'exon'])	179	46.89	211	48.1813	179	44.2132	49	9.30384	42	9.66805
10	60028317	60029764	103	CISD1	ENSG00000122873	CDGSH iron sulfur domain 1 [Source:HGNC Symbol;Acc:30880]	0	0	0.0002	set(['intragenic', 'close to TSS', 'intron', 'exon'])	179	46.89	147	33.5671	88	21.7361	38	7.21523	22	5.06422
10	101944692	101946522	179	ERLIN1	ENSG00000107566	ER lipid raft associated 1 [Source:HGNC Symbol;Acc:16947]	0	0	0	set(['intragenic', 'close to TSS', 'intron', 'exon'])	179	46.89	193	44.071	154	38.0382	61	11.5823	46	10.5888
11	57434115	57436455	67	ZDHHC5	ENSG00000156599	zinc finger, DHHC-type containing 5 [Source:HGNC Symbol;Acc:18472]	0	0	0	set(['intragenic', 'close to TSS', 'intron', 'exon'])	179	46.89	250	57.0868	187	46.1893	97	18.4178	66	15.1927
12	133484514	133485935	509	CHFR	ENSG00000072609	checkpoint with forkhead and ring finger domains [Source:HGNC Symbol;Acc:20455]	0	0	0	set(['intragenic', 'close to TSS', 'intron', 'exon'])	179	46.89	179	40.8742	104	25.6881	23	4.36711	28	6.44537
17	57183595	57185113	-88	TRIM37	ENSG00000108395	tripartite motif containing 37 [Source:HGNC Symbol;Acc:7523]	0	0	0	set(['intragenic', 'close to TSS', 'intron', 'exon'])	179	46.89	187	42.7009	147	36.3092	46	8.73422	47	10.819
2	636563	637375	34006	TMEM18	ENSG00000151353	transmembrane protein 18 [Source:HGNC Symbol;Acc:25257]	0	0	0	set(['intergenic', 'other'])	179	46.89	181	41.3309	119	29.3932	16	3.03799	34	7.82652
2	65282703	65284299	2	CEP68	ENSG00000011523	centrosomal protein 68kDa [Source:HGNC Symbol;Acc:29076]	0	0	0	set(['intragenic', 'close to TSS', 'intron', 'exon'])	179	46.89	221	50.4648	115	28.4052	35	6.6456	43	9.89824
2	74648306	74649634	78	WDR54	ENSG00000005448	WD repeat domain 54 [Source:HGNC Symbol;Acc:25770]	0	0	0	set(['intragenic', 'close to TSS', 'intron', 'exon'])	179	46.89	223	50.9214	109	26.9232	29	5.50636	33	7.59633
3	105084848	105087215	-155	ALCAM	ENSG00000170017	activated leukocyte cell adhesion molecule [Source:HGNC Symbol;Acc:400]	0	0	0	set(['intragenic', 'close to TSS', 'intron', 'exon'])	179	46.89	211	48.1813	160	39.5202	50	9.49372	56	12.8907
4	1713222	1715270	36	SLBP	ENSG00000163950	stem-loop binding protein [Source:HGNC Symbol;Acc:10904]	0	0	0	set(['intragenic', 'close to TSS', 'intron', 'exon'])	179	46.89	269	61.4254	186	45.9423	79	15.0001	50	11.5096
4	184364845	184366628	-7	CDKN2AIP	ENSG00000168564	CDKN2A interacting protein [Source:HGNC Symbol;Acc:24325]	0	0	0	set(['intragenic', 'close to TSS', 'intron', 'exon'])	179	46.89	254	58.0002	167	41.2492	41	7.78485	39	8.97748
5	108062825	108064506	2260	AC034207.1	ENSG00000245338	--	0	0	0	set(['intragenic', 'intron', 'exon'])	179	46.89	217	49.5514	174	42.9782	46	8.73422	42	9.66805
5	121412277	121414503	-223	LOX	ENSG00000113083	lysyl oxidase [Source:HGNC Symbol;Acc:6664]	0	0	0	set(['intragenic', 'close to TSS', 'intron', 'exon'])	179	46.89	202	46.1262	183	45.2013	53	10.0633	49	11.2794
6	53412022	53413525	-2846	GCLC	ENSG00000001084	glutamate-cysteine ligase, catalytic subunit [Source:HGNC Symbol;Acc:4311]	0	0	0.0003	set(['intragenic', 'intron'])	179	46.89	147	33.5671	98	24.2061	49	9.30384	37	8.51709
1	54303184	54304585	56	TMEM48	ENSG00000058804	transmembrane protein 48 [Source:HGNC Symbol;Acc:25525]	0	0	0.0002	set(['intragenic', 'close to TSS', 'intron', 'exon'])	178	46.628	130	29.6851	86	21.2421	46	8.73422	40	9.20767
1	109791336	109793502	-221	CELSR2	ENSG00000143126	cadherin, EGF LAG seven-pass G-type receptor 2 (flamingo homolog, Drosophila) [Source:HGNC Symbol;Acc:3231]	0	0	0	set(['intragenic', 'close to TSS', 'intron', 'exon'])	178	46.628	184	42.0159	115	28.4052	47	8.92409	40	9.20767
1	180471002	180472498	339	ACBD6	ENSG00000135847	acyl-CoA binding domain containing 6 [Source:HGNC Symbol;Acc:23339]	0	0	0	set(['intragenic', 'close to TSS', 'intron', 'exon'])	178	46.628	233	53.2049	168	41.4962	51	9.68359	36	8.2869
1	212686276	212688164	-31815	RP11-61J19.3	ENSG00000228067	--	0	0	0	set(['intergenic', 'other'])	178	46.628	201	45.8978	129	31.8632	40	7.59497	44	10.1284
1	235105451	235107361	-597	RP11-443B7.1	ENSG00000238005	--	0	0	0	set(['intragenic', 'close to TSS', 'intron', 'exon'])	178	46.628	160	36.5356	161	39.7672	50	9.49372	41	9.43786
1	239549344	239551599	252	CHRM3	ENSG00000133019	cholinergic receptor, muscarinic 3 [Source:HGNC Symbol;Acc:1952]	0	0	0	set(['intragenic', 'close to TSS', 'intron', 'exon'])	178	46.628	240	54.8034	148	36.5562	64	12.152	55	12.6605
10	44143578	44144913	59	ZNF32	ENSG00000169740	zinc finger protein 32 [Source:HGNC Symbol;Acc:13095]	0	0	0.0002	set(['intragenic', 'close to TSS', 'intron', 'exon'])	178	46.628	161	36.7639	97	23.9591	58	11.0127	35	8.05671
11	65836524	65839343	9	PACS1	ENSG00000175115	phosphofurin acidic cluster sorting protein 1 [Source:HGNC Symbol;Acc:30032]	0	0	0	set(['intragenic', 'close to TSS', 'intron', 'exon'])	178	46.628	234	53.4333	170	41.9902	102	19.3672	82	18.8757
12	104322751	104325592	12	HSP90B1	ENSG00000166598	heat shock protein 90kDa beta (Grp94), member 1 [Source:HGNC Symbol;Acc:12028]	0	0	0.0002	set(['intragenic', 'close to TSS', 'intron', 'exon'])	178	46.628	199	45.4411	179	44.2132	95	18.0381	78	17.955
13	52377227	52379156	43	DHRS12	ENSG00000102796	dehydrogenase/reductase (SDR family) member 12 [Source:HGNC Symbol;Acc:25832]	0	0	0	set(['intragenic', 'close to TSS', 'intron', 'exon'])	178	46.628	187	42.7009	108	26.6761	51	9.68359	45	10.3586
15	72564317	72565530	-1295	PARP6	ENSG00000137817	poly (ADP-ribose) polymerase family, member 6 [Source:HGNC Symbol;Acc:26921]	0	0	0	set(['close to TSS', 'intergenic'])	178	46.628	219	50.0081	162	40.0142	44	8.35447	35	8.05671
16	2096923	2098845	-17	NTHL1	ENSG00000065057	nth endonuclease III-like 1 (E. coli) [Source:HGNC Symbol;Acc:8028]	0	0	0	set(['intragenic', 'close to TSS', 'intron', 'exon'])	178	46.628	213	48.638	136	33.5922	83	15.7596	80	18.4153
16	47176856	47178692	134	NETO2	ENSG00000171208	neuropilin (NRP) and tolloid (TLL)-like 2 [Source:HGNC Symbol;Acc:14644]	0	0	0	set(['intragenic', 'close to TSS', 'intron', 'exon'])	178	46.628	229	52.2915	133	32.8512	24	4.55698	23	5.29441
19	778864	779671	-18124	PTBP1	ENSG00000011304	polypyrimidine tract binding protein 1 [Source:HGNC Symbol;Acc:9583]	0	0	0.0002	set(['intergenic', 'other'])	178	46.628	78	17.8111	61	15.0671	25	4.74686	19	4.37364
19	16221919	16223144	42	RAB8A	ENSG00000167461	RAB8A, member RAS oncogene family [Source:HGNC Symbol;Acc:7007]	0	0	0	set(['intragenic', 'close to TSS', 'intron', 'exon'])	178	46.628	181	41.3309	112	27.6642	19	3.60761	22	5.06422
5	6712001	6713657	-1888	PAPD7	ENSG00000112941	PAP associated domain containing 7 [Source:HGNC Symbol;Acc:16705]	0	0	0	set(['close to TSS', 'intergenic'])	178	46.628	219	50.0081	140	34.5802	56	10.633	32	7.36614
5	57755492	57757196	-257	PLK2	ENSG00000145632	polo-like kinase 2 [Source:HGNC Symbol;Acc:19699]	0	0	0	set(['intragenic', 'close to TSS', 'intron', 'exon'])	178	46.628	247	56.4018	131	32.3572	43	8.1646	36	8.2869
9	99179143	99181866	107	ZNF367	ENSG00000165244	zinc finger protein 367 [Source:HGNC Symbol;Acc:18320]	0.0002	0	0	set(['intragenic', 'close to TSS', 'intron', 'exon'])	178	46.628	331	75.583	260	64.2204	94	17.8482	69	15.8832
10	50746286	50748068	-91	RP11-123B3.6	ENSG00000258838	PiggyBac transposable element-derived protein 3 [Source:UniProtKB/Swiss-Prot;Acc:Q8N328]	0	0	0	set(['intragenic', 'close to TSS', 'intron', 'exon'])	177	46.366	227	51.8348	171	42.2372	70	13.2912	64	14.7323
11	1329898	1331663	33	TOLLIP	ENSG00000078902	toll interacting protein [Source:HGNC Symbol;Acc:16476]	0	0	0	set(['intragenic', 'close to TSS', 'intron', 'exon'])	177	46.366	247	56.4018	158	39.0262	43	8.1646	45	10.3586
11	17373847	17375641	1299	RP1-239B22.1	ENSG00000188211	B7 homolog 6 [Source:UniProtKB/Swiss-Prot;Acc:Q68D85]	0	0	0	set(['intragenic', 'close to TSS', 'intron'])	177	46.366	286	65.3073	198	48.9063	64	12.152	55	12.6605
11	66024031	66026425	39	KLC2	ENSG00000174996	kinesin light chain 2 [Source:HGNC Symbol;Acc:20716]	0	0	0	set(['intragenic', 'close to TSS', 'intron', 'exon'])	177	46.366	172	39.2757	177	43.7192	89	16.8988	43	9.89824
11	74459192	74461140	254	RNF169	ENSG00000166439	ring finger protein 169 [Source:HGNC Symbol;Acc:26961]	0	0	0	set(['intragenic', 'close to TSS', 'intron', 'exon'])	177	46.366	300	68.5042	225	55.5753	90	17.0887	87	20.0267
12	131355810	131357677	103	RAN	ENSG00000132341	RAN, member RAS oncogene family [Source:HGNC Symbol;Acc:9846]	0	0	0	set(['intragenic', 'close to TSS', 'intron', 'exon'])	177	46.366	224	51.1498	121	29.8872	53	10.0633	24	5.5246
16	284300	285932	271	ITFG3	ENSG00000167930	integrin alpha FG-GAP repeat containing 3 [Source:HGNC Symbol;Acc:14163]	0	0	0	set(['intragenic', 'close to TSS', 'intron', 'exon'])	177	46.366	219	50.0081	172	42.4842	66	12.5317	48	11.0492
17	73872873	73875222	609	TRIM47	ENSG00000132481	tripartite motif containing 47 [Source:HGNC Symbol;Acc:19020]	0	0	0	set(['intragenic', 'close to TSS', 'intron', 'exon'])	177	46.366	219	50.0081	151	37.2972	66	12.5317	60	13.8115
17	78427440	78429471	20043	NPTX1	ENSG00000171246	neuronal pentraxin I [Source:HGNC Symbol;Acc:7952]	0	0	0	set(['intergenic', 'other'])	177	46.366	230	52.5199	181	44.7073	66	12.5317	64	14.7323
19	55918946	55920333	-314	UBE2S	ENSG00000108106	ubiquitin-conjugating enzyme E2S [Source:HGNC Symbol;Acc:17895]	0	0	0	set(['intragenic', 'close to TSS', 'intron', 'exon'])	177	46.366	182	41.5592	135	33.3452	43	8.1646	37	8.51709
2	240322914	240323982	7	AC062017.1	ENSG00000222020	Uncharacterized protein [Source:UniProtKB/TrEMBL;Acc:B8ZZD5]	0	0	0	set(['intragenic', 'close to TSS', 'intron', 'exon'])	177	46.366	230	52.5199	124	30.6282	24	4.55698	9	2.07173
3	72495649	72497410	-460	RYBP	ENSG00000163602	RING1 and YY1 binding protein [Source:HGNC Symbol;Acc:10480]	0	0	0	set(['intragenic', 'close to TSS', 'exon'])	177	46.366	173	39.5041	93	22.9711	25	4.74686	25	5.75479
3	136580265	136581809	-12	NCK1	ENSG00000158092	NCK adaptor protein 1 [Source:HGNC Symbol;Acc:7664]	0	0	0	set(['intragenic', 'close to TSS', 'intron', 'exon'])	177	46.366	210	47.9529	121	29.8872	38	7.21523	36	8.2869
6	53223670	53224878	4762	RP3-483K16.3	ENSG00000219863	--	0	0	0	set(['intergenic', 'other'])	177	46.366	91	20.7796	91	22.4771	23	4.36711	30	6.90575
6	79943151	79944891	385	HMGN3	ENSG00000118418	high mobility group nucleosomal binding domain 3 [Source:HGNC Symbol;Acc:12312]	0	0	0.0002	set(['intragenic', 'close to TSS', 'intron', 'exon'])	177	46.366	207	47.2679	124	30.6282	58	11.0127	34	7.82652
11	47235550	47238445	505	DDB2	ENSG00000134574	damage-specific DNA binding protein 2, 48kDa [Source:HGNC Symbol;Acc:2718]	0.0019	0	0	set(['intragenic', 'close to TSS', 'intron', 'exon'])	176	46.1041	246	56.1734	258	63.7264	102	19.3672	78	17.955
15	102263857	102264810	280	TARSL2	ENSG00000185418	threonyl-tRNA synthetase-like 2 [Source:HGNC Symbol;Acc:24728]	0	0	0	set(['intragenic', 'close to TSS', 'intron', 'exon'])	176	46.1041	249	56.8585	186	45.9423	52	9.87347	64	14.7323
19	49468765	49469849	543	FTL	ENSG00000087086	ferritin, light polypeptide [Source:HGNC Symbol;Acc:3999]	0	0	0.2839	set(['intragenic', 'close to TSS', 'intron', 'exon'])	176	46.1041	88	20.0946	46	11.3621	27	5.12661	18	4.14345
22	20067052	20068916	-107	DGCR8	ENSG00000128191	DiGeorge syndrome critical region gene 8 [Source:HGNC Symbol;Acc:2847]	0	0	0	set(['intragenic', 'close to TSS', 'intron', 'exon'])	176	46.1041	221	50.4648	157	38.7792	82	15.5697	34	7.82652
6	4647663	4648363	4018	snoU13	ENSG00000238801	Small nucleolar RNA U13 [Source:RFAM;Acc:RF01210]	0	0	0	set(['intergenic', 'other'])	176	46.1041	171	39.0474	90	22.2301	18	3.41774	18	4.14345
1	95390971	95393621	342	CNN3	ENSG00000117519	calponin 3, acidic [Source:HGNC Symbol;Acc:2157]	0	0	0	set(['intragenic', 'close to TSS', 'intron', 'exon'])	175	45.8421	286	65.3073	206	50.8823	76	14.4305	54	12.4304
10	43277673	43278738	-43	BMS1	ENSG00000165733	BMS1 homolog, ribosome assembly protein (yeast) [Source:HGNC Symbol;Acc:23505]	0	0	0	set(['intragenic', 'close to TSS', 'intron', 'exon'])	175	45.8421	177	40.4175	123	30.3812	43	8.1646	17	3.91326
11	7041058	7042280	-7	NLRP14	ENSG00000158077	NLR family, pyrin domain containing 14 [Source:HGNC Symbol;Acc:22939]	0	0	0	set(['intragenic', 'close to TSS', 'intron', 'exon'])	175	45.8421	227	51.8348	129	31.8632	27	5.12661	36	8.2869
11	9024440	9025917	370	NRIP3	ENSG00000175352	nuclear receptor interacting protein 3 [Source:HGNC Symbol;Acc:1167]	0	0	0	set(['intragenic', 'close to TSS', 'intron', 'exon'])	175	45.8421	184	42.0159	116	28.6522	27	5.12661	45	10.3586
11	64808087	64809601	128	SAC3D1	ENSG00000168061	SAC3 domain containing 1 [Source:HGNC Symbol;Acc:30179]	0	0	0	set(['intragenic', 'close to TSS', 'intron', 'exon'])	175	45.8421	207	47.2679	145	35.8152	64	12.152	37	8.51709
17	19551181	19552732	-92	ALDH3A2	ENSG00000072210	aldehyde dehydrogenase 3 family, member A2 [Source:HGNC Symbol;Acc:403]	0	0	0	set(['intragenic', 'close to TSS', 'intron', 'exon'])	175	45.8421	237	54.1183	132	32.6042	43	8.1646	26	5.98499
17	30812955	30814921	302	CDK5R1	ENSG00000176749	cyclin-dependent kinase 5, regulatory subunit 1 (p35) [Source:HGNC Symbol;Acc:1775]	0	0	0	set(['intragenic', 'close to TSS', 'intron', 'exon'])	175	45.8421	188	42.9293	144	35.5682	42	7.97472	38	8.74729
2	37898001	37900256	206	CDC42EP3	ENSG00000163171	CDC42 effector protein (Rho GTPase binding) 3 [Source:HGNC Symbol;Acc:16943]	0	0	0	set(['intragenic', 'close to TSS', 'intron', 'exon'])	175	45.8421	167	38.134	142	35.0742	45	8.54435	26	5.98499
3	185654920	185656352	139	TRA2B	ENSG00000136527	transformer 2 beta homolog (Drosophila) [Source:HGNC Symbol;Acc:10781]	0	0	0	set(['intragenic', 'close to TSS', 'intron', 'exon'])	175	45.8421	258	58.9136	185	45.6953	59	11.2026	31	7.13594
4	113435700	113438088	308	RP11-402J6.1	ENSG00000249509	--	0	0	0	set(['intragenic', 'close to TSS', 'intron', 'exon'])	175	45.8421	225	51.3781	162	40.0142	51	9.68359	38	8.74729
5	139125298	139127917	-799	CTB-35F21.2	ENSG00000249131	--	0	0	0	set(['intragenic', 'close to TSS', 'intron', 'exon'])	175	45.8421	198	45.2128	177	43.7192	47	8.92409	64	14.7323
5	177539957	177541366	218	N4BP3	ENSG00000145911	NEDD4 binding protein 3 [Source:HGNC Symbol;Acc:29852]	0	0	0	set(['intragenic', 'close to TSS', 'intron', 'exon'])	175	45.8421	128	29.2285	94	23.2181	18	3.41774	24	5.5246
6	32938474	32940996	-771	BRD2	ENSG00000204256	bromodomain containing 2 [Source:HGNC Symbol;Acc:1103]	0	0	0	set(['intragenic', 'close to TSS', 'intron', 'exon'])	175	45.8421	225	51.3781	197	48.6593	82	15.5697	45	10.3586
7	152372206	152373603	346	XRCC2	ENSG00000196584	X-ray repair complementing defective repair in Chinese hamster cells 2 [Source:HGNC Symbol;Acc:12829]	0	0	0	set(['intragenic', 'close to TSS', 'intron', 'exon'])	175	45.8421	157	35.8505	102	25.1941	44	8.35447	15	3.45288
X	132548669	132550283	42	GPC4	ENSG00000076716	glypican 4 [Source:HGNC Symbol;Acc:4452]	0	0	0	set(['intragenic', 'close to TSS', 'intron', 'exon'])	175	45.8421	115	26.2599	86	21.2421	27	5.12661	35	8.05671
1	26324159	26325437	-150	PAFAH2	ENSG00000158006	platelet-activating factor acetylhydrolase 2, 40kDa [Source:HGNC Symbol;Acc:8579]	0	0	0	set(['intragenic', 'close to TSS', 'intron', 'exon'])	174	45.5802	107	24.4332	154	38.0382	28	5.31648	35	8.05671
11	65547013	65549299	-660	RP11-770G2.3	ENSG00000254470	--	0	0	0	set(['intragenic', 'close to TSS', 'exon'])	174	45.5802	272	62.1105	227	56.0693	87	16.5191	54	12.4304
17	38136140	38137697	-131	PSMD3	ENSG00000108344	proteasome (prosome, macropain) 26S subunit, non-ATPase, 3 [Source:HGNC Symbol;Acc:9560]	0	0	0	set(['intragenic', 'close to TSS', 'intron', 'exon'])	174	45.5802	183	41.7876	162	40.0142	70	13.2912	53	12.2002
2	176956948	176958828	270	HOXD13	ENSG00000128714	homeobox D13 [Source:HGNC Symbol;Acc:5136]	0	0	0	set(['intragenic', 'close to TSS', 'intron', 'exon'])	174	45.5802	223	50.9214	104	25.6881	24	4.55698	21	4.83403
2	227700181	227701401	-6	RHBDD1	ENSG00000144468	rhomboid domain containing 1 [Source:HGNC Symbol;Acc:23081]	0	0	0	set(['intragenic', 'close to TSS', 'intron', 'exon'])	174	45.5802	169	38.5907	88	21.7361	22	4.17724	26	5.98499
22	30818619	30820545	-1822	RNF215	ENSG00000099999	ring finger protein 215 [Source:HGNC Symbol;Acc:33434]	0	0	0	set(['intragenic', 'close to TSS', 'intron', 'exon'])	174	45.5802	275	62.7955	214	52.8583	84	15.9494	56	12.8907
9	124975690	124976968	-128	LHX6	ENSG00000106852	LIM homeobox 6 [Source:HGNC Symbol;Acc:21735]	0	0	0	set(['intragenic', 'close to TSS', 'intron', 'exon'])	174	45.5802	168	38.3623	104	25.6881	27	5.12661	32	7.36614
9	139980740	139982415	42	MAN1B1	ENSG00000177239	mannosidase, alpha, class 1B, member 1 [Source:HGNC Symbol;Acc:6823]	0	0	0	set(['intragenic', 'close to TSS', 'intron', 'exon'])	174	45.5802	275	62.7955	156	38.5322	50	9.49372	64	14.7323
1	225116869	225117883	-7	DNAH14	ENSG00000185842	dynein, axonemal, heavy chain 14 [Source:HGNC Symbol;Acc:2945]	0	0	0	set(['intragenic', 'close to TSS', 'intron', 'exon'])	173	45.3182	208	47.4962	126	31.1222	37	7.02535	35	8.05671
1	228782414	228784428	358	RN5S18	ENSG00000212237	RNA, 5S ribosomal 18 [Source:HGNC Symbol;Acc:42586]	0	0	0	set(['intragenic', 'close to TSS', 'intron', 'exon'])	173	45.3182	230	52.5199	179	44.2132	86	16.3292	46	10.5888
11	18343234	18345097	23	GTF2H1	ENSG00000110768	general transcription factor IIH, polypeptide 1, 62kDa [Source:HGNC Symbol;Acc:4655]	0	0	0	set(['intragenic', 'close to TSS', 'intron', 'exon'])	173	45.3182	262	59.827	188	46.4363	64	12.152	88	20.2569
11	77705139	77706634	-162	INTS4	ENSG00000149262	integrator complex subunit 4 [Source:HGNC Symbol;Acc:25048]	0	0	0	set(['intragenic', 'close to TSS', 'intron', 'exon'])	173	45.3182	155	35.3938	136	33.5922	52	9.87347	54	12.4304
16	2932068	2934395	18	FLYWCH2	ENSG00000162076	FLYWCH family member 2 [Source:HGNC Symbol;Acc:25178]	0.0003	0	0	set(['intragenic', 'close to TSS', 'intron', 'exon'])	173	45.3182	236	53.89	172	42.4842	89	16.8988	77	17.7248
17	7386918	7388733	-40	POLR2A	ENSG00000181222	polymerase (RNA) II (DNA directed) polypeptide A, 220kDa [Source:HGNC Symbol;Acc:9187]	0	0	0	set(['intragenic', 'close to TSS', 'intron', 'exon'])	173	45.3182	162	36.9923	155	38.2852	59	11.2026	34	7.82652
17	43224077	43227741	1226	HEXIM1	ENSG00000186834	hexamethylene bis-acetamide inducible 1 [Source:HGNC Symbol;Acc:24953]	0.0957	0	0	set(['intragenic', 'close to TSS', 'exon'])	173	45.3182	381	87.0003	321	79.2874	130	24.6837	109	25.0909
17	75368107	75371449	507	SEPT9	ENSG00000184640	septin 9 [Source:HGNC Symbol;Acc:7323]	0	0	0	set(['intragenic', 'close to TSS', 'intron', 'exon'])	173	45.3182	256	58.4569	191	47.1773	79	15.0001	68	15.653
17	79961150	79962207	19116	STRA13	ENSG00000169689	stimulated by retinoic acid 13 homolog (mouse) [Source:HGNC Symbol;Acc:11422]	0	0	0	set(['intragenic', 'intron'])	173	45.3182	168	38.3623	103	25.4411	28	5.31648	32	7.36614
19	1274939	1276570	-190	C19orf24	ENSG00000228300	chromosome 19 open reading frame 24 [Source:HGNC Symbol;Acc:26073]	0	0	0	set(['intragenic', 'close to TSS', 'intron', 'exon'])	173	45.3182	173	39.5041	111	27.4172	35	6.6456	41	9.43786
22	29137219	29139040	-9	HSCB	ENSG00000100209	HscB iron-sulfur cluster co-chaperone homolog (E. coli) [Source:HGNC Symbol;Acc:28913]	0	0	0	set(['intragenic', 'close to TSS', 'intron', 'exon'])	173	45.3182	232	52.9766	220	54.3403	78	14.8102	60	13.8115
3	197476062	197478065	26	FYTTD1	ENSG00000122068	forty-two-three domain containing 1 [Source:HGNC Symbol;Acc:25407]	0	0	0	set(['intragenic', 'close to TSS', 'intron', 'exon'])	173	45.3182	204	46.5828	167	41.2492	56	10.633	49	11.2794
5	79783379	79784674	84	FAM151B	ENSG00000152380	family with sequence similarity 151, member B [Source:HGNC Symbol;Acc:33716]	0	0	0	set(['intragenic', 'close to TSS', 'intron', 'exon'])	173	45.3182	251	57.3152	146	36.0622	36	6.83548	38	8.74729
6	157007747	157009171	25276	RP11-230C9.1	ENSG00000220347	--	0	0	0	set(['intergenic', 'other'])	173	45.3182	115	26.2599	83	20.5011	29	5.50636	24	5.5246
9	95525719	95528084	193	BICD2	ENSG00000185963	bicaudal D homolog 2 (Drosophila) [Source:HGNC Symbol;Acc:17208]	0	0	0	set(['intragenic', 'close to TSS', 'intron', 'exon'])	173	45.3182	227	51.8348	158	39.0262	83	15.7596	83	19.1059
10	102820242	102822918	-17	KAZALD1	ENSG00000107821	Kazal-type serine peptidase inhibitor domain 1 [Source:HGNC Symbol;Acc:25460]	0	0	0	set(['intragenic', 'close to TSS', 'intron', 'exon'])	172	45.0563	237	54.1183	186	45.9423	56	10.633	55	12.6605
11	746947	748549	285	TALDO1	ENSG00000177156	transaldolase 1 [Source:HGNC Symbol;Acc:11559]	0	0	0	set(['intragenic', 'close to TSS', 'intron', 'exon'])	172	45.0563	232	52.9766	131	32.3572	43	8.1646	27	6.21518
11	16759324	16761321	117	C11orf58	ENSG00000110696	chromosome 11 open reading frame 58 [Source:HGNC Symbol;Acc:16990]	0	0.0002	0.0005	set(['intragenic', 'close to TSS', 'intron', 'exon'])	172	45.0563	178	40.6458	189	46.6833	96	18.2279	62	14.2719
11	67350861	67353019	15	GSTP1	ENSG00000084207	glutathione S-transferase pi 1 [Source:HGNC Symbol;Acc:4638]	0	0	0	set(['intragenic', 'close to TSS', 'intron', 'exon'])	172	45.0563	285	65.079	245	60.5153	90	17.0887	69	15.8832
14	69282553	69283870	-20021	ZFP36L1	ENSG00000185650	zinc finger protein 36, C3H type-like 1 [Source:HGNC Symbol;Acc:1107]	0	0	0	set(['intergenic', 'other'])	172	45.0563	192	43.8427	118	29.1462	38	7.21523	22	5.06422
15	83315740	83317039	-131	RP11-752G15.3	ENSG00000259462	--	0	0	0	set(['intragenic', 'close to TSS', 'intron', 'exon'])	172	45.0563	178	40.6458	151	37.2972	28	5.31648	36	8.2869
19	488457	490008	-7221	MADCAM1	ENSG00000099866	mucosal vascular addressin cell adhesion molecule 1 [Source:HGNC Symbol;Acc:6765]	0	0	0	set(['intergenic', 'other'])	172	45.0563	133	30.3702	112	27.6642	32	6.07598	35	8.05671
19	5719469	5721096	-106	LONP1	ENSG00000196365	lon peptidase 1, mitochondrial [Source:HGNC Symbol;Acc:9479]	0	0	0	set(['intragenic', 'close to TSS', 'intron', 'exon'])	172	45.0563	226	51.6065	143	35.3212	43	8.1646	32	7.36614
19	36544540	36546614	64	THAP8	ENSG00000161277	THAP domain containing 8 [Source:HGNC Symbol;Acc:23191]	0	0	0.0002	set(['intragenic', 'close to TSS', 'intron', 'exon'])	172	45.0563	203	46.3545	131	32.3572	61	11.5823	38	8.74729
2	198363951	198365487	2	HSPE1	ENSG00000115541	heat shock 10kDa protein 1 (chaperonin 10) [Source:HGNC Symbol;Acc:5269]	0	0	0	set(['intragenic', 'close to TSS', 'intron', 'exon'])	172	45.0563	174	39.7324	119	29.3932	41	7.78485	30	6.90575
20	33679834	33681540	-13	TRPC4AP	ENSG00000100991	transient receptor potential cation channel, subfamily C, member 4 associated protein [Source:HGNC Symbol;Acc:16181]	0	0	0	set(['intragenic', 'close to TSS', 'intron', 'exon'])	172	45.0563	234	53.4333	192	47.4243	64	12.152	37	8.51709
6	15244525	15246394	-274	JARID2	ENSG00000008083	jumonji, AT rich interactive domain 2 [Source:HGNC Symbol;Acc:6196]	0	0	0	set(['intragenic', 'close to TSS', 'intron', 'exon'])	172	45.0563	175	39.9608	119	29.3932	52	9.87347	33	7.59633
11	808779	810511	-1	RPLP2	ENSG00000177600	ribosomal protein, large, P2 [Source:HGNC Symbol;Acc:10377]	0	0	0	set(['intragenic', 'close to TSS', 'intron', 'exon'])	171	44.7943	240	54.8034	202	49.8943	64	12.152	27	6.21518
11	33060466	33062297	34	TCP11L1	ENSG00000176148	t-complex 11 (mouse)-like 1 [Source:HGNC Symbol;Acc:25655]	0	0	0	set(['intragenic', 'close to TSS', 'intron', 'exon'])	171	44.7943	248	56.6301	204	50.3883	60	11.3925	61	14.0417
11	67084407	67086205	6211	SSH3	ENSG00000172830	slingshot homolog 3 (Drosophila) [Source:HGNC Symbol;Acc:30581]	0.0004	0	0	set(['intergenic', 'other'])	171	44.7943	223	50.9214	191	47.1773	54	10.2532	68	15.653
15	90293709	90295170	-71	MESP1	ENSG00000166823	mesoderm posterior 1 homolog (mouse) [Source:HGNC Symbol;Acc:29658]	0	0	0	set(['intragenic', 'close to TSS', 'intron', 'exon'])	171	44.7943	224	51.1498	141	34.8272	37	7.02535	31	7.13594
17	19880537	19881822	-29	AKAP10	ENSG00000108599	A kinase (PRKA) anchor protein 10 [Source:HGNC Symbol;Acc:368]	0	0	0	set(['intragenic', 'close to TSS', 'intron', 'exon'])	171	44.7943	193	44.071	152	37.5442	34	6.45573	24	5.5246
17	38019878	38020830	25	IKZF3	ENSG00000161405	IKAROS family zinc finger 3 (Aiolos) [Source:HGNC Symbol;Acc:13178]	0	0	0	set(['intragenic', 'close to TSS', 'intron', 'exon'])	171	44.7943	130	29.6851	149	36.8032	36	6.83548	16	3.68307
17	80654783	80657374	520	RAB40B	ENSG00000141542	RAB40B, member RAS oncogene family [Source:HGNC Symbol;Acc:18284]	0.0004	0	0.0019	set(['intragenic', 'close to TSS', 'intron', 'exon'])	171	44.7943	196	44.7561	120	29.6402	59	11.2026	46	10.5888
19	14246787	14248607	71	ASF1B	ENSG00000105011	ASF1 anti-silencing function 1 homolog B (S. cerevisiae) [Source:HGNC Symbol;Acc:20996]	0	0	0	set(['intragenic', 'close to TSS', 'intron', 'exon'])	171	44.7943	211	48.1813	149	36.8032	34	6.45573	37	8.51709
19	46149328	46149877	-876	EML2	ENSG00000125746	echinoderm microtubule associated protein like 2 [Source:HGNC Symbol;Acc:18035]	0			set(['close to TSS', 'intergenic'])	171	44.7943	28	6.39372	27	6.66904	21	3.98736	9	2.07173
22	19418170	19420454	-56	HIRA	ENSG00000100084	HIR histone cell cycle regulation defective homolog A (S. cerevisiae) [Source:HGNC Symbol;Acc:4916]	0	0	0	set(['intragenic', 'close to TSS', 'intron', 'exon'])	171	44.7943	217	49.5514	195	48.1653	45	8.54435	47	10.819
4	170946875	170948216	14	MFAP3L	ENSG00000198948	microfibrillar-associated protein 3-like [Source:HGNC Symbol;Acc:29083]	0	0	0	set(['intragenic', 'close to TSS', 'intron', 'exon'])	171	44.7943	123	28.0867	98	24.2061	27	5.12661	30	6.90575
5	43483326	43485023	1	RP11-159F24.3	ENSG00000249492	--	0	0	0	set(['intragenic', 'close to TSS', 'intron', 'exon'])	171	44.7943	194	44.2994	160	39.5202	83	15.7596	49	11.2794
5	170813941	170815980	72	NPM1	ENSG00000181163	nucleophosmin (nucleolar phosphoprotein B23, numatrin) [Source:HGNC Symbol;Acc:7910]	0	0	0	set(['intragenic', 'close to TSS', 'intron', 'exon'])	171	44.7943	223	50.9214	151	37.2972	57	10.8228	55	12.6605
6	2764743	2766952	-21	RP11-420G6.3	ENSG00000251499	--	0	0	0	set(['intragenic', 'close to TSS', 'intron', 'exon'])	171	44.7943	239	54.575	190	46.9303	65	12.3418	63	14.5021
7	157201169	157203046	-5991	DNAJB6	ENSG00000105993	DnaJ (Hsp40) homolog, subfamily B, member 6 [Source:HGNC Symbol;Acc:14888]	0	0	0	set(['intragenic', 'intron', 'exon'])	171	44.7943	147	33.5671	114	28.1582	42	7.97472	41	9.43786
1	1334284	1336986	-163	RP4-758J18.3	ENSG00000239298	--	0	0	0.002	set(['intragenic', 'close to TSS', 'intron', 'exon'])	170	44.5324	156	35.6222	125	30.8752	59	11.2026	67	15.4228
10	104403379	104405510	192	TRIM8	ENSG00000171206	tripartite motif containing 8 [Source:HGNC Symbol;Acc:15579]	0	0	0	set(['intragenic', 'close to TSS', 'intron', 'exon'])	170	44.5324	231	52.7482	146	36.0622	58	11.0127	41	9.43786
11	17297357	17299261	-2	NUCB2	ENSG00000070081	nucleobindin 2 [Source:HGNC Symbol;Acc:8044]	0	0	0	set(['intragenic', 'close to TSS', 'intron', 'exon'])	170	44.5324	217	49.5514	188	46.4363	81	15.3798	68	15.653
11	64035953	64038419	-347	GPR137	ENSG00000173264	G protein-coupled receptor 137 [Source:HGNC Symbol;Acc:24300]	0.0004	0	0	set(['intragenic', 'close to TSS', 'intron', 'exon'])	170	44.5324	239	54.575	200	49.4003	90	17.0887	81	18.6455
11	65189422	65191681	283	NEAT1	ENSG00000245532	nuclear paraspeckle assembly transcript 1 (non-protein coding) [Source:HGNC Symbol;Acc:30815]	0.0004	0	0	set(['intragenic', 'close to TSS', 'intron', 'exon'])	170	44.5324	261	59.5986	220	54.3403	119	22.595	69	15.8832
12	57480268	57484063	-319	TMEM194A	ENSG00000166881	transmembrane protein 194A [Source:HGNC Symbol;Acc:29001]	0.0004	0	0	set(['intragenic', 'close to TSS', 'intron', 'exon'])	170	44.5324	268	61.1971	252	62.2443	92	17.4684	79	18.1851
13	52732987	52734200	77	NEK3	ENSG00000136098	NIMA (never in mitosis gene a)-related kinase 3 [Source:HGNC Symbol;Acc:7746]	0	0	0	set(['intragenic', 'close to TSS', 'intron', 'exon'])	170	44.5324	194	44.2994	125	30.8752	29	5.50636	32	7.36614
15	99090902	99092258	-33969	FAM169B	ENSG00000185087	family with sequence similarity 169, member B [Source:HGNC Symbol;Acc:26835]	0	0	0	set(['intergenic', 'other'])	170	44.5324	180	41.1025	163	40.2612	40	7.59497	30	6.90575
18	45456965	45458176	-55	SMAD2	ENSG00000175387	SMAD family member 2 [Source:HGNC Symbol;Acc:6768]	0	0	0	set(['intragenic', 'close to TSS', 'intron', 'exon'])	170	44.5324	222	50.6931	115	28.4052	16	3.03799	11	2.53211
19	44122905	44124563	23	ZNF428	ENSG00000131116	zinc finger protein 428 [Source:HGNC Symbol;Acc:20804]	0	0	0	set(['intragenic', 'close to TSS', 'intron', 'exon'])	170	44.5324	214	48.8663	162	40.0142	50	9.49372	46	10.5888
2	58468015	58468971	-3	FANCL	ENSG00000115392	Fanconi anemia, complementation group L [Source:HGNC Symbol;Acc:20748]	0	0	0	set(['intragenic', 'close to TSS', 'intron', 'exon'])	170	44.5324	160	36.5356	114	28.1582	15	2.84812	37	8.51709
21	40177076	40178102	-165	ETS2	ENSG00000157557	v-ets erythroblastosis virus E26 oncogene homolog 2 (avian) [Source:HGNC Symbol;Acc:3489]	0	0	0	set(['intragenic', 'close to TSS', 'intron', 'exon'])	170	44.5324	115	26.2599	77	19.0191	14	2.65824	12	2.7623
3	127308028	127311214	-9	TPRA1	ENSG00000163870	transmembrane protein, adipocyte asscociated 1 [Source:HGNC Symbol;Acc:30413]	0.0004	0	0	set(['intragenic', 'close to TSS', 'intron', 'exon'])	170	44.5324	237	54.1183	184	45.4483	85	16.1393	88	20.2569
7	142984684	142985916	-7	CASP2	ENSG00000106144	caspase 2, apoptosis-related cysteine peptidase [Source:HGNC Symbol;Acc:1503]	0	0	0	set(['intragenic', 'close to TSS', 'intron', 'exon'])	170	44.5324	171	39.0474	105	25.9351	29	5.50636	18	4.14345
1	225614400	225616749	25	LBR	ENSG00000143815	lamin B receptor [Source:HGNC Symbol;Acc:6518]	0	0	0	set(['intragenic', 'close to TSS', 'intron', 'exon'])	169	44.2704	294	67.1341	212	52.3643	67	12.7216	51	11.7398
10	35415080	35416831	-7	RP11-297A16.2	ENSG00000230534	--	0	0	0	set(['intragenic', 'close to TSS', 'intron', 'exon'])	169	44.2704	259	59.142	240	59.2803	67	12.7216	61	14.0417
12	5486634	5487793	6485	RP11-1038A11.3	ENSG00000256417	--	0	0	0	set(['intragenic', 'intron', 'exon'])	169	44.2704	152	34.7088	108	26.6761	28	5.31648	31	7.13594
12	13152566	13154504	151	RP11-377D9.3	ENSG00000255621	--	0	0	0	set(['intragenic', 'close to TSS', 'intron', 'exon'])	169	44.2704	217	49.5514	142	35.0742	40	7.59497	41	9.43786
17	73029579	73031714	3455	U6	ENSG00000252545	U6 spliceosomal RNA [Source:RFAM;Acc:RF00026]	0	0	0	set(['intergenic', 'close to TES'])	169	44.2704	316	72.1577	258	63.7264	59	11.2026	56	12.8907
2	38322023	38324016	-2702	CYP1B1-AS1	ENSG00000232973	CYP1B1 antisense RNA 1 (non-protein coding) [Source:HGNC Symbol;Acc:28543]	0	0	0	set(['intragenic', 'intron'])	169	44.2704	209	47.7246	141	34.8272	50	9.49372	43	9.89824
2	97522823	97524258	131	ANKRD23	ENSG00000163126	ankyrin repeat domain 23 [Source:HGNC Symbol;Acc:24470]	0	0	0.0007	set(['intragenic', 'close to TSS', 'intron', 'exon'])	169	44.2704	127	29.0001	97	23.9591	44	8.35447	34	7.82652
22	20849212	20851185	-1	MED15	ENSG00000099917	mediator complex subunit 15 [Source:HGNC Symbol;Acc:14248]	0	0	0	set(['intragenic', 'close to TSS', 'intron', 'exon'])	169	44.2704	191	43.6143	158	39.0262	44	8.35447	47	10.819
3	69061925	69063454	61	C3orf64	ENSG00000163378	chromosome 3 open reading frame 64 [Source:HGNC Symbol;Acc:28526]	0	0	0	set(['intragenic', 'close to TSS', 'intron', 'exon'])	169	44.2704	205	46.8112	126	31.1222	25	4.74686	21	4.83403
9	135544872	135546964	-130	DDX31	ENSG00000125485	DEAD (Asp-Glu-Ala-Asp) box polypeptide 31 [Source:HGNC Symbol;Acc:16715]	0	0	0	set(['intragenic', 'close to TSS', 'intron', 'exon'])	169	44.2704	269	61.4254	161	39.7672	67	12.7216	48	11.0492
1	93645072	93647131	-28	TMED5	ENSG00000117500	transmembrane emp24 protein transport domain containing 5 [Source:HGNC Symbol;Acc:24251]	0	0	0	set(['intragenic', 'close to TSS', 'intron', 'exon'])	168	44.0084	225	51.3781	144	35.5682	58	11.0127	41	9.43786
11	19733449	19736186	-63	NAV2	ENSG00000166833	neuron navigator 2 [Source:HGNC Symbol;Acc:15997]	0.0004	0	0	set(['intragenic', 'close to TSS', 'intron', 'exon'])	168	44.0084	275	62.7955	210	51.8703	76	14.4305	88	20.2569
11	64051379	64054098	10	GPR137	ENSG00000173264	G protein-coupled receptor 137 [Source:HGNC Symbol;Acc:24300]	0.0003	0	0	set(['intragenic', 'close to TSS', 'intron', 'exon'])	168	44.0084	213	48.638	213	52.6113	81	15.3798	88	20.2569
11	65654938	65656861	8	FIBP	ENSG00000172500	fibroblast growth factor (acidic) intracellular binding protein [Source:HGNC Symbol;Acc:3705]	0	0	0	set(['intragenic', 'close to TSS', 'intron', 'exon'])	168	44.0084	239	54.575	176	43.4722	73	13.8608	67	15.4228
16	11944761	11946380	-128	RSL1D1	ENSG00000171490	ribosomal L1 domain containing 1 [Source:HGNC Symbol;Acc:24534]	0.0003	0	0.0007	set(['intragenic', 'close to TSS', 'intron', 'exon'])	168	44.0084	190	43.386	156	38.5322	100	18.9874	65	14.9625
22	38054028	38056086	324	PDXP	ENSG00000241360	pyridoxal (pyridoxine, vitamin B6) phosphatase [Source:HGNC Symbol;Acc:30259]	0	0	0	set(['intragenic', 'close to TSS', 'intron', 'exon'])	168	44.0084	223	50.9214	137	33.8392	42	7.97472	55	12.6605
5	78808438	78810858	392	HOMER1	ENSG00000152413	homer homolog 1 (Drosophila) [Source:HGNC Symbol;Acc:17512]	0	0	0	set(['intragenic', 'close to TSS', 'intron', 'exon'])	168	44.0084	215	49.0947	168	41.4962	81	15.3798	60	13.8115
5	80490318	80491358	-38265	CKMT2	ENSG00000131730	creatine kinase, mitochondrial 2 (sarcomeric) [Source:HGNC Symbol;Acc:1996]	0	0	0	set(['intragenic', 'intron'])	168	44.0084	155	35.3938	107	26.4291	21	3.98736	22	5.06422
7	30543824	30545198	-51	GGCT	ENSG00000006625	gamma-glutamylcyclotransferase [Source:HGNC Symbol;Acc:21705]	0	0	0	set(['intragenic', 'close to TSS', 'intron', 'exon'])	168	44.0084	173	39.5041	113	27.9112	37	7.02535	26	5.98499
1	244013586	244015152	12	AKT3	ENSG00000117020	v-akt murine thymoma viral oncogene homolog 3 (protein kinase B, gamma) [Source:HGNC Symbol;Acc:393]	0	0	0	set(['intragenic', 'close to TSS', 'intron', 'exon'])	167	43.7465	184	42.0159	133	32.8512	38	7.21523	29	6.67556
11	35965062	35966959	362	LDLRAD3	ENSG00000179241	low density lipoprotein receptor class A domain containing 3 [Source:HGNC Symbol;Acc:27046]	0	0	0	set(['intragenic', 'close to TSS', 'intron', 'exon'])	167	43.7465	179	40.8742	130	32.1102	62	11.7722	44	10.1284
11	108368008	108369556	377	KDELC2	ENSG00000178202	KDEL (Lys-Asp-Glu-Leu) containing 2 [Source:HGNC Symbol;Acc:28496]	0	0	0	set(['intragenic', 'close to TSS', 'intron', 'exon'])	167	43.7465	229	52.2915	116	28.6522	43	8.1646	26	5.98499
15	91497757	91498899	127	AC068831.6	ENSG00000258384	--	0	0	0	set(['intragenic', 'close to TSS', 'intron', 'exon'])	167	43.7465	183	41.7876	137	33.8392	43	8.1646	21	4.83403
16	8890959	8892643	78	PMM2	ENSG00000140650	phosphomannomutase 2 [Source:HGNC Symbol;Acc:9115]	0	0	0	set(['intragenic', 'close to TSS', 'intron', 'exon'])	167	43.7465	143	32.6537	145	35.8152	75	14.2406	41	9.43786
16	67312638	67313997	-171	PLEKHG4	ENSG00000196155	pleckstrin homology domain containing, family G (with RhoGef domain) member 4 [Source:HGNC Symbol;Acc:24501]	0	0	0	set(['intragenic', 'close to TSS', 'intron', 'exon'])	167	43.7465	182	41.5592	123	30.3812	26	4.93673	35	8.05671
16	87984341	87985413	-160	BANP	ENSG00000172530	BTG3 associated nuclear protein [Source:HGNC Symbol;Acc:13450]	0	0	0.0002	set(['intragenic', 'close to TSS', 'intron', 'exon'])	167	43.7465	81	18.4961	66	16.3021	23	4.36711	15	3.45288
2	3522091	3523971	-14	AC142528.1	ENSG00000235078	--	0	0	0	set(['intragenic', 'close to TSS', 'intron', 'exon'])	167	43.7465	264	60.2837	159	39.2732	49	9.30384	53	12.2002
2	47629702	47631357	210	MSH2	ENSG00000095002	mutS homolog 2, colon cancer, nonpolyposis type 1 (E. coli) [Source:HGNC Symbol;Acc:7325]	0	0	0.0007	set(['intragenic', 'close to TSS', 'intron', 'exon'])	167	43.7465	198	45.2128	105	25.9351	53	10.0633	49	11.2794
2	118943244	118944524	65	AC093901.1	ENSG00000226856	--	0	0	0	set(['intragenic', 'close to TSS', 'intron', 'exon'])	167	43.7465	183	41.7876	121	29.8872	44	8.35447	14	3.22268
2	232526753	232527476	-16130	AC104634.1	ENSG00000239202	--	0	0.0002	0.0002	set(['intergenic', 'other'])	167	43.7465	39	8.90554	43	10.6211	11	2.08862	8	1.84153
5	78531337	78533911	613	JMY	ENSG00000152409	junction mediating and regulatory protein, p53 cofactor [Source:HGNC Symbol;Acc:28916]	0.0005	0	0	set(['intragenic', 'close to TSS', 'intron', 'exon'])	167	43.7465	250	57.0868	198	48.9063	64	12.152	74	17.0342
X	24711368	24712653	-25	POLA1	ENSG00000101868	polymerase (DNA directed), alpha 1, catalytic subunit [Source:HGNC Symbol;Acc:9173]	0.0003	0	0	set(['intragenic', 'close to TSS', 'intron', 'exon'])	167	43.7465	291	66.4491	230	56.8103	97	18.4178	75	17.2644
1	45805113	45806874	60	MUTYH	ENSG00000132781	mutY homolog (E. coli) [Source:HGNC Symbol;Acc:7527]	0	0	0.0005	set(['intragenic', 'close to TSS', 'intron', 'exon'])	166	43.4845	142	32.4253	129	31.8632	65	12.3418	44	10.1284
1	55679310	55681769	223	USP24	ENSG00000162402	ubiquitin specific peptidase 24 [Source:HGNC Symbol;Acc:12623]	0	0	0	set(['intragenic', 'close to TSS', 'intron', 'exon'])	166	43.4845	249	56.8585	182	44.9543	80	15.1899	59	13.5813
10	46089541	46090794	-121	RP11-358L16.2	ENSG00000242639	--	0	0	0	set(['intragenic', 'close to TSS', 'intron', 'exon'])	166	43.4845	247	56.4018	150	37.0502	48	9.11397	25	5.75479
12	32831833	32833107	-171	DNM1L	ENSG00000087470	dynamin 1-like [Source:HGNC Symbol;Acc:2973]	0	0	0	set(['intragenic', 'close to TSS', 'intron', 'exon'])	166	43.4845	170	38.819	133	32.8512	50	9.49372	35	8.05671
14	58862220	58863548	239	TOMM20L	ENSG00000196860	translocase of outer mitochondrial membrane 20 homolog (yeast)-like [Source:HGNC Symbol;Acc:33752]	0	0	0	set(['intragenic', 'close to TSS', 'intron', 'exon'])	166	43.4845	202	46.1262	131	32.3572	39	7.4051	25	5.75479
17	8124012	8127414	1648	LINC00324	ENSG00000178977	long intergenic non-protein coding RNA 324 [Source:HGNC Symbol;Acc:26628]	0.0131	0	0	set(['intragenic', 'close to TSS', 'intron', 'exon'])	166	43.4845	228	52.0632	227	56.0693	95	18.0381	82	18.8757
17	66097216	66098428	115	AC005332.1	ENSG00000237854	--	0	0	0	set(['intragenic', 'close to TSS', 'intron', 'exon'])	166	43.4845	190	43.386	132	32.6042	30	5.69623	23	5.29441
18	71814749	71816079	-314	FBXO15	ENSG00000141665	F-box protein 15 [Source:HGNC Symbol;Acc:13617]	0	0	0	set(['intragenic', 'close to TSS', 'intron', 'exon'])	166	43.4845	101	23.0631	72	17.7841	21	3.98736	17	3.91326
19	41255685	41257957	63	SNRPA	ENSG00000077312	small nuclear ribonucleoprotein polypeptide A [Source:HGNC Symbol;Acc:11151]	0	0	0.0008	set(['intragenic', 'close to TSS', 'intron', 'exon'])	166	43.4845	196	44.7561	131	32.3572	64	12.152	48	11.0492
19	51227456	51229286	1728	CLEC11A	ENSG00000105472	C-type lectin domain family 11, member A [Source:HGNC Symbol;Acc:10576]	0	0	0	set(['intragenic', 'close to TSS', 'intron', 'exon'])	166	43.4845	203	46.3545	128	31.6162	42	7.97472	48	11.0492
3	134203813	134205924	0	ANAPC13	ENSG00000129055	anaphase promoting complex subunit 13 [Source:HGNC Symbol;Acc:24540]	0.0003	0	0	set(['intragenic', 'close to TSS', 'intron', 'exon'])	166	43.4845	212	48.4096	173	42.7312	61	11.5823	59	13.5813
4	53577999	53579459	65	SNHG13	ENSG00000226950	small nucleolar RNA host gene 13 (non-protein coding) [Source:HGNC Symbol;Acc:28964]	0	0	0	set(['intragenic', 'close to TSS', 'intron', 'exon'])	166	43.4845	204	46.5828	110	27.1702	36	6.83548	25	5.75479
5	180648698	180651335	-273	TRIM41	ENSG00000146063	tripartite motif containing 41 [Source:HGNC Symbol;Acc:19013]	0	0	0	set(['intragenic', 'close to TSS', 'intron', 'exon'])	166	43.4845	226	51.6065	216	53.3523	57	10.8228	68	15.653
6	86387793	86389513	-202	SNHG5	ENSG00000203875	small nucleolar RNA host gene 5 (non-protein coding) [Source:HGNC Symbol;Acc:21026]	0	0	0	set(['intragenic', 'close to TSS', 'intron', 'exon'])	166	43.4845	231	52.7482	128	31.6162	63	11.9621	27	6.21518
9	115546435	115547159	33680	SNX30	ENSG00000148158	sorting nexin family member 30 [Source:HGNC Symbol;Acc:23685]	0			set(['intragenic', 'intron'])	166	43.4845	19	4.3386	25	6.17503	26	4.93673	18	4.14345
1	200638360	200639870	11	DDX59	ENSG00000118197	DEAD (Asp-Glu-Ala-Asp) box polypeptide 59 [Source:HGNC Symbol;Acc:25360]	0	0	0	set(['intragenic', 'close to TSS', 'intron', 'exon'])	165	43.2226	91	20.7796	103	25.4411	19	3.60761	22	5.06422
10	99446074	99447690	198	AVPI1	ENSG00000119986	arginine vasopressin-induced 1 [Source:HGNC Symbol;Acc:30898]	0	0	0	set(['intragenic', 'close to TSS', 'intron', 'exon'])	165	43.2226	192	43.8427	94	23.2181	32	6.07598	38	8.74729
11	1409758	1412159	-170	BRSK2	ENSG00000174672	BR serine/threonine kinase 2 [Source:HGNC Symbol;Acc:11405]	0	0	0	set(['intragenic', 'close to TSS', 'intron', 'exon'])	165	43.2226	190	43.386	109	26.9232	34	6.45573	55	12.6605
11	22646143	22647789	107	AC103801.2	ENSG00000229387	--	0	0	0	set(['intragenic', 'close to TSS', 'intron', 'exon'])	165	43.2226	205	46.8112	149	36.8032	67	12.7216	53	12.2002
11	45200746	45202930	-1589	PRDM11	ENSG00000019485	PR domain containing 11 [Source:HGNC Symbol;Acc:13996]	0	0	0	set(['intragenic', 'close to TSS', 'intron'])	165	43.2226	188	42.9293	130	32.1102	52	9.87347	45	10.3586
11	47206425	47208739	-150	PACSIN3	ENSG00000165912	protein kinase C and casein kinase substrate in neurons 3 [Source:HGNC Symbol;Acc:8572]	0.0004	0	0	set(['intragenic', 'close to TSS', 'intron', 'exon'])	165	43.2226	233	53.2049	174	42.9782	72	13.671	70	16.1134
11	65336660	65338428	-356	SSSCA1	ENSG00000173465	Sjogren syndrome/scleroderma autoantigen 1 [Source:HGNC Symbol;Acc:11328]	0	0	0	set(['intragenic', 'close to TSS', 'intron', 'exon'])	165	43.2226	255	58.2286	185	45.6953	75	14.2406	77	17.7248
11	66405079	66407138	21	RBM4	ENSG00000173933	RNA binding motif protein 4 [Source:HGNC Symbol;Acc:9901]	0	0	0	set(['intragenic', 'close to TSS', 'intron', 'exon'])	165	43.2226	184	42.0159	192	47.4243	80	15.1899	57	13.1209
11	76493781	76496083	-259	TSKU	ENSG00000182704	tsukushi small leucine rich proteoglycan homolog (Xenopus laevis) [Source:HGNC Symbol;Acc:28850]	0	0	0	set(['intragenic', 'close to TSS', 'intron', 'exon'])	165	43.2226	282	64.3939	207	51.1293	82	15.5697	57	13.1209
11	78127233	78129608	397	GAB2	ENSG00000033327	GRB2-associated binding protein 2 [Source:HGNC Symbol;Acc:14458]	0	0	0	set(['intragenic', 'close to TSS', 'intron', 'exon'])	165	43.2226	231	52.7482	191	47.1773	78	14.8102	55	12.6605
12	2903817	2905693	-67	FKBP4	ENSG00000004478	FK506 binding protein 4, 59kDa [Source:HGNC Symbol;Acc:3720]	0	0	0	set(['intragenic', 'close to TSS', 'intron', 'exon'])	165	43.2226	225	51.3781	128	31.6162	69	13.1013	42	9.66805
12	53573465	53575336	-18	CSAD	ENSG00000139631	cysteine sulfinic acid decarboxylase [Source:HGNC Symbol;Acc:18966]	0.0005	0	0	set(['intragenic', 'close to TSS', 'intron', 'exon'])	165	43.2226	240	54.8034	172	42.4842	68	12.9115	82	18.8757
12	75723738	75724346	-206	CAPS2	ENSG00000180881	calcyphosine 2 [Source:HGNC Symbol;Acc:16471]	0	0.0004	0.0009	set(['intragenic', 'close to TSS', 'intron', 'exon'])	165	43.2226	32	7.30711	36	8.89205	10	1.89874	1	0.230192
17	72919091	72920321	-355	USH1G	ENSG00000182040	Usher syndrome 1G (autosomal recessive) [Source:HGNC Symbol;Acc:16356]	0	0	0	set(['intragenic', 'close to TSS', 'exon'])	165	43.2226	223	50.9214	109	26.9232	26	4.93673	13	2.99249
21	47742554	47744453	268	C21orf58	ENSG00000160298	chromosome 21 open reading frame 58 [Source:HGNC Symbol;Acc:1300]	0	0	0	set(['intragenic', 'close to TSS', 'intron', 'exon'])	165	43.2226	226	51.6065	115	28.4052	47	8.92409	36	8.2869
3	31573016	31574916	-163	STT3B	ENSG00000163527	STT3, subunit of the oligosaccharyltransferase complex, homolog B (S. cerevisiae) [Source:HGNC Symbol;Acc:30611]	0	0	0	set(['intragenic', 'close to TSS', 'intron', 'exon'])	165	43.2226	230	52.5199	146	36.0622	52	9.87347	26	5.98499
3	45634474	45636274	-441	LIMD1	ENSG00000144791	LIM domains containing 1 [Source:HGNC Symbol;Acc:6612]	0	0	0	set(['intragenic', 'close to TSS', 'intron', 'exon'])	165	43.2226	180	41.1025	138	34.0862	36	6.83548	28	6.44537
3	48342457	48343717	88	NME6	ENSG00000172113	non-metastatic cells 6, protein expressed in (nucleoside-diphosphate kinase) [Source:HGNC Symbol;Acc:20567]	0	0	0	set(['intragenic', 'close to TSS', 'intron', 'exon'])	165	43.2226	223	50.9214	122	30.1342	38	7.21523	25	5.75479
4	2537316	2539704	24307	RNF4	ENSG00000063978	ring finger protein 4 [Source:HGNC Symbol;Acc:10067]	0	0	0.0004	set(['intragenic', 'intron'])	165	43.2226	168	38.3623	135	33.3452	70	13.2912	38	8.74729
5	107716798	107718715	43	FBXL17	ENSG00000145743	F-box and leucine-rich repeat protein 17 [Source:HGNC Symbol;Acc:13615]	0	0	0	set(['intragenic', 'close to TSS', 'intron', 'exon'])	165	43.2226	260	59.3703	190	46.9303	46	8.73422	33	7.59633
6	49517902	49519497	-39	C6orf141	ENSG00000197261	chromosome 6 open reading frame 141 [Source:HGNC Symbol;Acc:21351]	0	0	0	set(['intragenic', 'close to TSS', 'intron', 'exon'])	165	43.2226	168	38.3623	144	35.5682	29	5.50636	35	8.05671
6	73972451	73973654	-29	RP11-398K22.12	ENSG00000229852	--	0	0	0	set(['intragenic', 'close to TSS', 'intron', 'exon'])	165	43.2226	170	38.819	122	30.1342	25	4.74686	21	4.83403
6	119398674	119400678	-139	FAM184A	ENSG00000111879	family with sequence similarity 184, member A [Source:HGNC Symbol;Acc:20991]	0	0	0	set(['intragenic', 'close to TSS', 'intron', 'exon'])	165	43.2226	195	44.5277	161	39.7672	42	7.97472	44	10.1284
9	136023519	136025454	102	RALGDS	ENSG00000160271	ral guanine nucleotide dissociation stimulator [Source:HGNC Symbol;Acc:9842]	0	0	0	set(['intragenic', 'close to TSS', 'intron', 'exon'])	165	43.2226	242	55.26	161	39.7672	65	12.3418	57	13.1209
1	183440020	183442435	-123	SMG7	ENSG00000116698	smg-7 homolog, nonsense mediated mRNA decay factor (C. elegans) [Source:HGNC Symbol;Acc:16792]	0	0	0	set(['intragenic', 'close to TSS', 'intron', 'exon'])	164	42.9606	249	56.8585	203	50.1413	66	12.5317	60	13.8115
12	46776244	46778186	-246	RP11-96H19.1	ENSG00000257261	--	0	0	0	set(['intragenic', 'close to TSS', 'intron', 'exon'])	164	42.9606	242	55.26	165	40.7552	48	9.11397	43	9.89824
13	95953342	95954686	-327	ABCC4	ENSG00000125257	ATP-binding cassette, sub-family C (CFTR/MRP), member 4 [Source:HGNC Symbol;Acc:55]	0	0	0	set(['intragenic', 'close to TSS', 'intron', 'exon'])	164	42.9606	182	41.5592	71	17.5371	15	2.84812	16	3.68307
16	126684	128965	-237	MPG	ENSG00000103152	N-methylpurine-DNA glycosylase [Source:HGNC Symbol;Acc:7211]	0.0004	0	0	set(['intragenic', 'close to TSS', 'intron', 'exon'])	164	42.9606	229	52.2915	153	37.7912	85	16.1393	87	20.0267
16	30440326	30442232	117	DCTPP1	ENSG00000179958	dCTP pyrophosphatase 1 [Source:HGNC Symbol;Acc:28777]	0	0	0	set(['intragenic', 'close to TSS', 'intron', 'exon'])	164	42.9606	197	44.9844	143	35.3212	49	9.30384	33	7.59633
16	89984028	89985817	-350	AC092143.2	ENSG00000256390	--	0	0	0	set(['intragenic', 'close to TSS', 'intron', 'exon'])	164	42.9606	233	53.2049	137	33.8392	69	13.1013	41	9.43786
17	73511359	73513653	-102	TSEN54	ENSG00000182173	tRNA splicing endonuclease 54 homolog (S. cerevisiae) [Source:HGNC Symbol;Acc:27561]	0	0	0	set(['intragenic', 'close to TSS', 'intron', 'exon'])	164	42.9606	297	67.8191	218	53.8463	102	19.3672	47	10.819
19	46388189	46389687	438	IRF2BP1	ENSG00000170604	interferon regulatory factor 2 binding protein 1 [Source:HGNC Symbol;Acc:21728]	0	0	0.0002	set(['intragenic', 'close to TSS', 'exon'])	164	42.9606	185	42.2443	105	25.9351	51	9.68359	21	4.83403
2	63815054	63816580	75	MDH1	ENSG00000014641	malate dehydrogenase 1, NAD (soluble) [Source:HGNC Symbol;Acc:6970]	0	0	0.0002	set(['intragenic', 'close to TSS', 'intron', 'exon'])	164	42.9606	117	26.7166	98	24.2061	41	7.78485	38	8.74729
21	10806583	10807963	-55348	IGHV1OR21-1	ENSG00000169861	immunoglobulin heavy variable 1/OR21-1 (non-functional) [Source:HGNC Symbol;Acc:38040]	0	0.1786		set(['intergenic', 'other'])	164	42.9606	53	12.1024	41	10.1271	38	7.21523	60	13.8115
3	128745300	128746481	-3401	CCDC48	ENSG00000114654	coiled-coil domain containing 48 [Source:HGNC Symbol;Acc:25692]	0	0	0	set(['intragenic', 'intron'])	164	42.9606	178	40.6458	106	26.1821	30	5.69623	26	5.98499
4	10457873	10459296	216	ZNF518B	ENSG00000178163	zinc finger protein 518B [Source:HGNC Symbol;Acc:29365]	0	0	0	set(['intragenic', 'close to TSS', 'intron', 'exon'])	164	42.9606	193	44.071	103	25.4411	27	5.12661	17	3.91326
5	126111924	126114862	323	LMNB1	ENSG00000113368	lamin B1 [Source:HGNC Symbol;Acc:6637]	0.0004	0	0	set(['intragenic', 'close to TSS', 'intron', 'exon'])	164	42.9606	245	55.9451	183	45.2013	82	15.5697	63	14.5021
6	13486123	13488664	394	GFOD1	ENSG00000145990	glucose-fructose oxidoreductase domain containing 1 [Source:HGNC Symbol;Acc:21096]	0	0	0.0005	set(['intragenic', 'close to TSS', 'intron', 'exon'])	164	42.9606	220	50.2364	107	26.4291	48	9.11397	38	8.74729
7	5464902	5468274	-1543	TNRC18	ENSG00000182095	trinucleotide repeat containing 18 [Source:HGNC Symbol;Acc:11962]	0.0005	0	0	set(['intragenic', 'close to TSS', 'intron', 'exon'])	164	42.9606	215	49.0947	179	44.2132	70	13.2912	68	15.653
7	32981607	32983461	41	RP9P	ENSG00000205763	retinitis pigmentosa 9 pseudogene [Source:HGNC Symbol;Acc:33969]	0	0	0	set(['intragenic', 'close to TSS', 'intron', 'exon'])	164	42.9606	185	42.2443	158	39.0262	41	7.78485	18	4.14345
1	156710204	156711683	-20	MRPL24	ENSG00000143314	mitochondrial ribosomal protein L24 [Source:HGNC Symbol;Acc:14037]	0	0	0	set(['intragenic', 'close to TSS', 'intron', 'exon'])	163	42.6987	117	26.7166	108	26.6761	46	8.73422	45	10.3586
11	63705462	63707531	23	NAA40	ENSG00000110583	N(alpha)-acetyltransferase 40, NatD catalytic subunit, homolog (S. cerevisiae) [Source:HGNC Symbol;Acc:25845]	0.0003	0	0	set(['intragenic', 'close to TSS', 'intron', 'exon'])	163	42.6987	229	52.2915	194	47.9183	68	12.9115	71	16.3436
11	66138334	66140160	44	SLC29A2	ENSG00000174669	solute carrier family 29 (nucleoside transporters), member 2 [Source:HGNC Symbol;Acc:11004]	0	0	0.0008	set(['intragenic', 'close to TSS', 'intron', 'exon'])	163	42.6987	157	35.8505	125	30.8752	55	10.4431	31	7.13594
12	31476956	31479579	161	FAM60A	ENSG00000139146	family with sequence similarity 60, member A [Source:HGNC Symbol;Acc:30702]	0.0005	0	0	set(['intragenic', 'close to TSS', 'intron', 'exon'])	163	42.6987	245	55.9451	242	59.7743	89	16.8988	64	14.7323
12	50303165	50304856	1051	RP11-70F11.11	ENSG00000258135	--	0	0	0	set(['intragenic', 'close to TSS', 'intron', 'exon'])	163	42.6987	163	37.2206	112	27.6642	39	7.4051	45	10.3586
15	40211819	40213610	-288	GPR176	ENSG00000166073	G protein-coupled receptor 176 [Source:HGNC Symbol;Acc:32370]	0	0	0	set(['intragenic', 'close to TSS', 'intron', 'exon'])	163	42.6987	192	43.8427	133	32.8512	21	3.98736	25	5.75479
15	85143532	85144889	-6	ZSCAN2	ENSG00000176371	zinc finger and SCAN domain containing 2 [Source:HGNC Symbol;Acc:20994]	0	0	0	set(['intragenic', 'close to TSS', 'intron', 'exon'])	163	42.6987	194	44.2994	158	39.0262	51	9.68359	30	6.90575
17	5014595	5015642	53	ZNF232	ENSG00000167840	zinc finger protein 232 [Source:HGNC Symbol;Acc:13026]	0	0	0	set(['intragenic', 'close to TSS', 'intron', 'exon'])	163	42.6987	157	35.8505	87	21.4891	23	4.36711	23	5.29441
17	71637452	71640253	1375	SDK2	ENSG00000069188	sidekick homolog 2 (chicken) [Source:HGNC Symbol;Acc:19308]	0.0004	0	0	set(['intragenic', 'close to TSS', 'intron', 'exon'])	163	42.6987	202	46.1262	120	29.6402	61	11.5823	82	18.8757
18	5237010	5238835	5048	AP001496.1	ENSG00000228344	LOC339290 proteinUncharacterized protein [Source:UniProtKB/TrEMBL;Acc:A0AUP3]	0	0	0	set(['intragenic', 'intron', 'exon'])	163	42.6987	203	46.3545	148	36.5562	44	8.35447	38	8.74729
19	8372105	8373567	404	CD320	ENSG00000167775	CD320 molecule [Source:HGNC Symbol;Acc:16692]	0	0	0	set(['intragenic', 'close to TSS', 'intron', 'exon'])	163	42.6987	210	47.9529	136	33.5922	36	6.83548	38	8.74729
19	10490458	10492132	-16	TYK2	ENSG00000105397	tyrosine kinase 2 [Source:HGNC Symbol;Acc:12440]	0	0	0	set(['intragenic', 'close to TSS', 'intron', 'exon'])	163	42.6987	177	40.4175	113	27.9112	50	9.49372	52	11.97
19	51610637	51612606	26	CTU1	ENSG00000142544	cytosolic thiouridylase subunit 1 homolog (S. pombe) [Source:HGNC Symbol;Acc:29590]	0	0	0.0007	set(['intragenic', 'close to TSS', 'intron', 'exon'])	163	42.6987	124	28.3151	103	25.4411	58	11.0127	32	7.36614
2	45876749	45880275	29	PRKCE	ENSG00000171132	protein kinase C, epsilon [Source:HGNC Symbol;Acc:9401]	0.0004	0	0.0002	set(['intragenic', 'close to TSS', 'intron', 'exon'])	163	42.6987	250	57.0868	193	47.6713	62	11.7722	69	15.8832
2	86789740	86791289	-17	CHMP3	ENSG00000115561	charged multivesicular body protein 3 [Source:HGNC Symbol;Acc:29865]	0	0	0	set(['intragenic', 'close to TSS', 'intron', 'exon'])	163	42.6987	180	41.1025	156	38.5322	46	8.73422	32	7.36614
22	21335786	21337059	121	LZTR1	ENSG00000099949	leucine-zipper-like transcription regulator 1 [Source:HGNC Symbol;Acc:6742]	0	0	0	set(['intragenic', 'close to TSS', 'intron', 'exon'])	163	42.6987	162	36.9923	112	27.6642	39	7.4051	31	7.13594
3	149687804	149690128	34	PFN2	ENSG00000070087	profilin 2 [Source:HGNC Symbol;Acc:8882]	0	0	0	set(['intragenic', 'close to TSS', 'intron', 'exon'])	163	42.6987	249	56.8585	146	36.0622	49	9.30384	32	7.36614
4	110223078	110224833	-142	COL25A1	ENSG00000188517	collagen, type XXV, alpha 1 [Source:HGNC Symbol;Acc:18603]	0	0	0	set(['intragenic', 'close to TSS', 'intron', 'exon'])	163	42.6987	202	46.1262	133	32.8512	37	7.02535	23	5.29441
9	139921487	139924187	-97	ABCA2	ENSG00000107331	ATP-binding cassette, sub-family A (ABC1), member 2 [Source:HGNC Symbol;Acc:32]	0.0004	0	0	set(['intragenic', 'close to TSS', 'intron', 'exon'])	163	42.6987	269	61.4254	182	44.9543	96	18.2279	90	20.7173
1	101004248	101005874	1369	GPR88	ENSG00000181656	G protein-coupled receptor 88 [Source:HGNC Symbol;Acc:4539]	0	0	0	set(['intragenic', 'close to TSS', 'intron', 'exon'])	162	42.4367	187	42.7009	110	27.1702	16	3.03799	35	8.05671
1	236957791	236959464	16	MTR	ENSG00000116984	5-methyltetrahydrofolate-homocysteine methyltransferase [Source:HGNC Symbol;Acc:7468]	0	0	0	set(['intragenic', 'close to TSS', 'intron', 'exon'])	162	42.4367	212	48.4096	179	44.2132	52	9.87347	45	10.3586
1	244079887	244081304	-108	RP11-278H7.1	ENSG00000226828	--	0	0	0	set(['intragenic', 'close to TSS', 'intron', 'exon'])	162	42.4367	181	41.3309	112	27.6642	35	6.6456	40	9.20767
10	32216185	32218806	233	ARHGAP12	ENSG00000165322	Rho GTPase activating protein 12 [Source:HGNC Symbol;Acc:16348]	0.0004	0	0	set(['intragenic', 'close to TSS', 'intron', 'exon'])	162	42.4367	235	53.6616	209	51.6233	90	17.0887	73	16.804
10	119134420	119136325	-394	PDZD8	ENSG00000165650	PDZ domain containing 8 [Source:HGNC Symbol;Acc:26974]	0	0	0	set(['intragenic', 'close to TSS', 'intron', 'exon'])	162	42.4367	248	56.6301	164	40.5082	52	9.87347	42	9.66805
11	14541217	14542546	3	PSMA1	ENSG00000129084	proteasome (prosome, macropain) subunit, alpha type, 1 [Source:HGNC Symbol;Acc:9530]	0	0	0.0002	set(['intragenic', 'close to TSS', 'intron', 'exon'])	162	42.4367	212	48.4096	195	48.1653	100	18.9874	53	12.2002
11	14664901	14666438	-136	PDE3B	ENSG00000152270	phosphodiesterase 3B, cGMP-inhibited [Source:HGNC Symbol;Acc:8779]	0	0	0	set(['intragenic', 'close to TSS', 'intron', 'exon'])	162	42.4367	239	54.575	154	38.0382	68	12.9115	32	7.36614
12	51441337	51442783	-23	LETMD1	ENSG00000050426	LETM1 domain containing 1 [Source:HGNC Symbol;Acc:24241]	0	0	0	set(['intragenic', 'close to TSS', 'intron', 'exon'])	162	42.4367	187	42.7009	177	43.7192	62	11.7722	53	12.2002
12	125347550	125349179	28	SCARB1	ENSG00000073060	scavenger receptor class B, member 1 [Source:HGNC Symbol;Acc:1664]	0	0	0.0004	set(['intragenic', 'close to TSS', 'intron', 'exon'])	162	42.4367	181	41.3309	95	23.4651	42	7.97472	32	7.36614
17	4692532	4694357	1138	GLTPD2	ENSG00000182327	glycolipid transfer protein domain containing 2 [Source:HGNC Symbol;Acc:33756]	0	0	0	set(['intragenic', 'close to TSS', 'intron', 'exon'])	162	42.4367	210	47.9529	160	39.5202	45	8.54435	41	9.43786
17	43044357	43046392	270	C1QL1	ENSG00000131094	complement component 1, q subcomponent-like 1 [Source:HGNC Symbol;Acc:24182]	0.0003	0	0	set(['intragenic', 'close to TSS', 'intron', 'exon'])	162	42.4367	228	52.0632	127	31.3692	70	13.2912	77	17.7248
17	79979863	79982674	-11	LRRC45	ENSG00000169683	leucine rich repeat containing 45 [Source:HGNC Symbol;Acc:28302]	0	0	0	set(['intragenic', 'close to TSS', 'intron', 'exon'])	162	42.4367	215	49.0947	225	55.5753	68	12.9115	73	16.804
18	12407516	12408816	239	SLMO1	ENSG00000141391	slowmo homolog 1 (Drosophila) [Source:HGNC Symbol;Acc:24639]	0	0	0	set(['intragenic', 'close to TSS', 'intron', 'exon'])	162	42.4367	149	34.0237	112	27.6642	25	4.74686	18	4.14345
19	58694286	58695437	466	ZNF274	ENSG00000171606	zinc finger protein 274 [Source:HGNC Symbol;Acc:13068]	0	0	0	set(['intragenic', 'close to TSS', 'intron', 'exon'])	162	42.4367	222	50.6931	143	35.3212	49	9.30384	21	4.83403
2	39350873	39351997	51	SOS1	ENSG00000115904	son of sevenless homolog 1 (Drosophila) [Source:HGNC Symbol;Acc:11187]	0	0	0	set(['intragenic', 'close to TSS', 'intron', 'exon'])	162	42.4367	150	34.2521	122	30.1342	29	5.50636	33	7.59633
20	35088876	35089908	-348	DLGAP4	ENSG00000080845	discs, large (Drosophila) homolog-associated protein 4 [Source:HGNC Symbol;Acc:24476]	0	0	0	set(['intragenic', 'close to TSS', 'intron', 'exon'])	162	42.4367	169	38.5907	123	30.3812	22	4.17724	38	8.74729
22	42486109	42487682	-41	RP4-669P10.18	ENSG00000237037	--	0	0	0	set(['intragenic', 'close to TSS', 'intron', 'exon'])	162	42.4367	211	48.1813	139	34.3332	51	9.68359	32	7.36614
3	171527075	171528713	-180	AC078953.1	ENSG00000183657	--	0	0	0	set(['intragenic', 'close to TSS', 'intron', 'exon'])	162	42.4367	199	45.4411	125	30.8752	35	6.6456	34	7.82652
3	195808192	195809534	98	TFRC	ENSG00000072274	transferrin receptor (p90, CD71) [Source:HGNC Symbol;Acc:11763]	0	0	0.0002	set(['intragenic', 'close to TSS', 'intron', 'exon'])	162	42.4367	186	42.4726	110	27.1702	68	12.9115	31	7.13594
4	53727836	53729120	-20	RASL11B	ENSG00000128045	RAS-like, family 11, member B [Source:HGNC Symbol;Acc:23804]	0	0	0	set(['intragenic', 'close to TSS', 'intron', 'exon'])	162	42.4367	163	37.2206	93	22.9711	22	4.17724	24	5.5246
6	42896414	42898557	504	CNPY3	ENSG00000137161	canopy 3 homolog (zebrafish) [Source:HGNC Symbol;Acc:11968]	0	0	0	set(['intragenic', 'close to TSS', 'intron', 'exon'])	162	42.4367	243	55.4884	189	46.6833	76	14.4305	51	11.7398
7	149569532	149571720	305	RP4-751H13.6	ENSG00000204934	--	0	0	0.0002	set(['intragenic', 'close to TSS', 'intron', 'exon'])	162	42.4367	155	35.3938	136	33.5922	56	10.633	49	11.2794
7	155087908	155089922	-570	INSIG1	ENSG00000186480	insulin induced gene 1 [Source:HGNC Symbol;Acc:6083]	0	0	0	set(['intragenic', 'close to TSS', 'intron', 'exon'])	162	42.4367	161	36.7639	129	31.8632	44	8.35447	26	5.98499
X	71528735	71529470	-2065	CITED1	ENSG00000125931	Cbp/p300-interacting transactivator, with Glu/Asp-rich carboxy-terminal domain, 1 [Source:HGNC Symbol;Acc:1986]	0	0	0.0005	set(['intergenic', 'other'])	162	42.4367	67	15.2993	43	10.6211	12	2.27849	18	4.14345
1	43832982	43834502	-45	ELOVL1	ENSG00000066322	ELOVL fatty acid elongase 1 [Source:HGNC Symbol;Acc:14418]	0	0	0	set(['intragenic', 'close to TSS', 'intron', 'exon'])	161	42.1748	177	40.4175	120	29.6402	48	9.11397	28	6.44537
1	165599172	165601711	-8	MGST3	ENSG00000143198	microsomal glutathione S-transferase 3 [Source:HGNC Symbol;Acc:7064]	0	0	0	set(['intragenic', 'close to TSS', 'intron', 'exon'])	161	42.1748	202	46.1262	159	39.2732	58	11.0127	75	17.2644
1	226890769	226891790	-28511	ITPKB-IT1	ENSG00000228382	ITPKB intronic transcript 1 (non-protein coding) [Source:HGNC Symbol;Acc:41349]	0	0	0	set(['intragenic', 'intron'])	161	42.1748	182	41.5592	119	29.3932	20	3.79749	34	7.82652
10	43133295	43134527	58	ZNF33B	ENSG00000196693	zinc finger protein 33B [Source:HGNC Symbol;Acc:13097]	0	0	0	set(['intragenic', 'close to TSS', 'intron', 'exon'])	161	42.1748	196	44.7561	133	32.8512	33	6.26585	31	7.13594
10	81106895	81108299	184	PPIF	ENSG00000108179	peptidylprolyl isomerase F [Source:HGNC Symbol;Acc:9259]	0	0	0	set(['intragenic', 'close to TSS', 'intron', 'exon'])	161	42.1748	181	41.3309	135	33.3452	46	8.73422	19	4.37364
12	684903	686254	10074	RP5-1154L15.2	ENSG00000256020	--	0	0	0	set(['intragenic', 'intron'])	161	42.1748	220	50.2364	145	35.8152	31	5.8861	43	9.89824
12	2999339	3000881	38	TULP3	ENSG00000078246	tubby like protein 3 [Source:HGNC Symbol;Acc:12425]	0	0	0	set(['intragenic', 'close to TSS', 'intron', 'exon'])	161	42.1748	215	49.0947	161	39.7672	60	11.3925	31	7.13594
16	2254683	2256708	-46	MLST8	ENSG00000167965	MTOR associated protein, LST8 homolog (S. cerevisiae) [Source:HGNC Symbol;Acc:24825]	0.0002	0	0	set(['intragenic', 'close to TSS', 'intron', 'exon'])	161	42.1748	200	45.6695	164	40.5082	91	17.2786	85	19.5663
17	37909988	37911274	11107	GRB7	ENSG00000141738	growth factor receptor-bound protein 7 [Source:HGNC Symbol;Acc:4567]	0	0	0	set(['intergenic', 'other'])	161	42.1748	210	47.9529	113	27.9112	21	3.98736	34	7.82652
17	48943118	48945516	-191	AC091062.2	ENSG00000229980	--	0	0	0	set(['intragenic', 'close to TSS', 'intron', 'exon'])	161	42.1748	283	64.6223	238	58.7863	93	17.6583	69	15.8832
17	80289885	80291903	1027	SECTM1	ENSG00000141574	secreted and transmembrane 1 [Source:HGNC Symbol;Acc:10707]	0	0	0.0004	set(['intragenic', 'close to TSS', 'intron', 'exon'])	161	42.1748	211	48.1813	117	28.8992	43	8.1646	45	10.3586
18	9474565	9476262	-116	RALBP1	ENSG00000017797	ralA binding protein 1 [Source:HGNC Symbol;Acc:9841]	0	0	0	set(['intragenic', 'close to TSS', 'intron', 'exon'])	161	42.1748	136	31.0552	109	26.9232	26	4.93673	31	7.13594
2	109744378	109746551	-339	SH3RF3	ENSG00000172985	SH3 domain containing ring finger 3 [Source:HGNC Symbol;Acc:24699]	0	0	0	set(['intragenic', 'close to TSS', 'intron', 'exon'])	161	42.1748	204	46.5828	141	34.8272	51	9.68359	66	15.1927
20	57464599	57466666	-65	GNAS	ENSG00000087460	GNAS complex locus [Source:HGNC Symbol;Acc:4392]	0	0	0	set(['intragenic', 'close to TSS', 'intron', 'exon'])	161	42.1748	209	47.7246	155	38.2852	44	8.35447	38	8.74729
3	99535809	99537285	-130	C3orf26	ENSG00000184220	chromosome 3 open reading frame 26 [Source:HGNC Symbol;Acc:28666]	0	0	0	set(['intragenic', 'close to TSS', 'intron', 'exon'])	161	42.1748	202	46.1262	164	40.5082	51	9.68359	41	9.43786
3	149374290	149377025	-103	WWTR1	ENSG00000018408	WW domain containing transcription regulator 1 [Source:HGNC Symbol;Acc:24042]	0.0003	0	0	set(['intragenic', 'close to TSS', 'intron', 'exon'])	161	42.1748	229	52.2915	164	40.5082	61	11.5823	56	12.8907
5	10352915	10354878	18	MARCH6	ENSG00000145495	membrane-associated ring finger (C3HC4) 6 [Source:HGNC Symbol;Acc:30550]	0	0	0.0252	set(['intragenic', 'close to TSS', 'intron', 'exon'])	161	42.1748	247	56.4018	132	32.6042	91	17.2786	56	12.8907
6	7909433	7911778	-295	TXNDC5	ENSG00000239264	thioredoxin domain containing 5 (endoplasmic reticulum) [Source:HGNC Symbol;Acc:21073]	0	0	0	set(['intragenic', 'close to TSS', 'intron', 'exon'])	161	42.1748	179	40.8742	156	38.5322	54	10.2532	44	10.1284
6	43214358	43215658	-718	TTBK1	ENSG00000146216	tau tubulin kinase 1 [Source:HGNC Symbol;Acc:19140]	0	0	0.0004	set(['intragenic', 'close to TSS', 'intron', 'exon'])	161	42.1748	84	19.1812	80	19.7601	33	6.26585	29	6.67556
7	44645848	44647388	381	OGDH	ENSG00000105953	oxoglutarate (alpha-ketoglutarate) dehydrogenase (lipoamide) [Source:HGNC Symbol;Acc:8124]	0	0	0	set(['intragenic', 'close to TSS', 'intron', 'exon'])	161	42.1748	178	40.6458	129	31.8632	43	8.1646	49	11.2794
7	150019749	150021199	95	LRRC61	ENSG00000127399	leucine rich repeat containing 61 [Source:HGNC Symbol;Acc:21704]	0	0	0	set(['intragenic', 'close to TSS', 'intron', 'exon'])	161	42.1748	160	36.5356	131	32.3572	53	10.0633	31	7.13594
X	37544392	37545818	94	XK	ENSG00000047597	X-linked Kx blood group (McLeod syndrome) [Source:HGNC Symbol;Acc:12811]	0	0	0	set(['intragenic', 'close to TSS', 'intron', 'exon'])	161	42.1748	197	44.9844	107	26.4291	29	5.50636	26	5.98499
1	84463889	84465467	30	TTLL7	ENSG00000137941	tubulin tyrosine ligase-like family, member 7 [Source:HGNC Symbol;Acc:26242]	0	0	0	set(['intragenic', 'close to TSS', 'intron', 'exon'])	160	41.9128	171	39.0474	129	31.8632	37	7.02535	36	8.2869
1	151762490	151763765	-129	TDRKH	ENSG00000182134	tudor and KH domain containing [Source:HGNC Symbol;Acc:11713]	0	0	0	set(['intragenic', 'close to TSS', 'intron', 'exon'])	160	41.9128	229	52.2915	152	37.5442	26	4.93673	29	6.67556
1	181073503	181075245	16539	IER5	ENSG00000162783	immediate early response 5 [Source:HGNC Symbol;Acc:5393]	0.0004	0	0	set(['intergenic', 'other'])	160	41.9128	213	48.638	129	31.8632	45	8.54435	52	11.97
1	236227051	236228916	426	NID1	ENSG00000116962	nidogen 1 [Source:HGNC Symbol;Acc:7821]	0	0	0	set(['intragenic', 'close to TSS', 'intron', 'exon'])	160	41.9128	193	44.071	237	58.5393	31	5.8861	42	9.66805
11	65626421	65628838	97	MUS81	ENSG00000172732	MUS81 endonuclease homolog (S. cerevisiae) [Source:HGNC Symbol;Acc:29814]	0.0004	0	0	set(['intragenic', 'close to TSS', 'intron', 'exon'])	160	41.9128	204	46.5828	203	50.1413	101	19.1773	75	17.2644
12	26277563	26279796	338	RP11-283G6.3	ENSG00000256894	--	0	0	0	set(['intragenic', 'close to TSS', 'intron', 'exon'])	160	41.9128	219	50.0081	173	42.7312	67	12.7216	39	8.97748
19	506428	508596	16	C19orf20	ENSG00000141933	chromosome 19 open reading frame 20 [Source:HGNC Symbol;Acc:25058]	0	0	0.0007	set(['intragenic', 'close to TSS', 'intron', 'exon'])	160	41.9128	158	36.0789	123	30.3812	62	11.7722	37	8.51709
19	56037394	56038724	9602	SBK2	ENSG00000187550	SH3-binding domain kinase family, member 2 [Source:HGNC Symbol;Acc:34416]	0	0	0	set(['intergenic', 'other'])	160	41.9128	169	38.5907	82	20.2541	36	6.83548	26	5.98499
21	34696511	34698053	5	IFNAR1	ENSG00000142166	interferon (alpha, beta and omega) receptor 1 [Source:HGNC Symbol;Acc:5432]	0	0	0	set(['intragenic', 'close to TSS', 'intron', 'exon'])	160	41.9128	134	30.5985	113	27.9112	45	8.54435	34	7.82652
22	39914766	39917372	370	ATF4	ENSG00000128272	activating transcription factor 4 (tax-responsive enhancer element B67) [Source:HGNC Symbol;Acc:786]	0	0	0	set(['intragenic', 'close to TSS', 'intron', 'exon'])	160	41.9128	235	53.6616	147	36.3092	70	13.2912	48	11.0492
9	139837699	139839895	189	FBXW5	ENSG00000159069	F-box and WD repeat domain containing 5 [Source:HGNC Symbol;Acc:13613]	0	0	0	set(['intragenic', 'close to TSS', 'intron', 'exon'])	160	41.9128	279	63.7089	214	52.8583	87	16.5191	63	14.5021
X	101186435	101187520	23	ZMAT1	ENSG00000166432	zinc finger, matrin-type 1 [Source:HGNC Symbol;Acc:29377]	0	0	0	set(['intragenic', 'close to TSS', 'intron', 'exon'])	160	41.9128	192	43.8427	90	22.2301	23	4.36711	11	2.53211
1	107598938	107600883	585	PRMT6	ENSG00000198890	protein arginine methyltransferase 6 [Source:HGNC Symbol;Acc:18241]	0	0	0.0007	set(['intragenic', 'close to TSS', 'intron', 'exon'])	159	41.6509	167	38.134	111	27.4172	51	9.68359	53	12.2002
11	62553485	62555647	-320	TMEM179B	ENSG00000185475	transmembrane protein 179B [Source:HGNC Symbol;Acc:33744]	0	0	0.0005	set(['intragenic', 'close to TSS', 'intron', 'exon'])	159	41.6509	233	53.2049	181	44.7073	86	16.3292	67	15.4228
16	730005	732326	890	STUB1	ENSG00000103266	STIP1 homology and U-box containing protein 1, E3 ubiquitin protein ligase [Source:HGNC Symbol;Acc:11427]	0	0	0.0005	set(['intragenic', 'close to TSS', 'intron', 'exon'])	159	41.6509	210	47.9529	159	39.2732	84	15.9494	73	16.804
17	7122655	7125007	-462	DLG4	ENSG00000132535	discs, large homolog 4 (Drosophila) [Source:HGNC Symbol;Acc:2903]	0	0	0.0595	set(['intragenic', 'close to TSS', 'intron', 'exon'])	159	41.6509	123	28.0867	99	24.4531	68	12.9115	56	12.8907
21	38444668	38446668	79	TTC3	ENSG00000182670	tetratricopeptide repeat domain 3 [Source:HGNC Symbol;Acc:12393]	0	0	0	set(['intragenic', 'close to TSS', 'intron', 'exon'])	159	41.6509	173	39.5041	124	30.6282	49	9.30384	19	4.37364
4	1685048	1686726	-33	FAM53A	ENSG00000174137	family with sequence similarity 53, member A [Source:HGNC Symbol;Acc:31860]	0	0	0	set(['intragenic', 'close to TSS', 'intron', 'exon'])	159	41.6509	133	30.3702	93	22.9711	33	6.26585	37	8.51709
4	151935695	151937674	-35	LRBA	ENSG00000198589	LPS-responsive vesicle trafficking, beach and anchor containing [Source:HGNC Symbol;Acc:1742]	0	0	0	set(['intragenic', 'close to TSS', 'intron', 'exon'])	159	41.6509	220	50.2364	152	37.5442	74	14.0507	45	10.3586
6	157800650	157802959	-360	ZDHHC14	ENSG00000175048	zinc finger, DHHC-type containing 14 [Source:HGNC Symbol;Acc:20341]	0	0	0.0002	set(['intragenic', 'close to TSS', 'intron', 'exon'])	159	41.6509	159	36.3072	129	31.8632	43	8.1646	52	11.97
7	154996120	154997579	993	AC099552.3	ENSG00000228521	--	0	0	0	set(['intragenic', 'close to TSS', 'intron', 'exon'])	159	41.6509	171	39.0474	72	17.7841	24	4.55698	28	6.44537
9	140483710	140485847	164	ZMYND19	ENSG00000165724	zinc finger, MYND-type containing 19 [Source:HGNC Symbol;Acc:21146]	0	0	0	set(['intragenic', 'close to TSS', 'intron', 'exon'])	159	41.6509	235	53.6616	192	47.4243	88	16.7089	57	13.1209
1	70819124	70821238	224	ANKRD13C	ENSG00000118454	ankyrin repeat domain 13C [Source:HGNC Symbol;Acc:25374]	0	0	0	set(['intragenic', 'close to TSS', 'intron', 'exon'])	158	41.3889	163	37.2206	145	35.8152	66	12.5317	57	13.1209
10	99092555	99095123	-481	RP11-452K12.4	ENSG00000225850	--	0.0003	0	0	set(['intragenic', 'close to TSS', 'intron', 'exon'])	158	41.3889	274	62.5672	211	52.1173	60	11.3925	52	11.97
10	112326722	112328446	136	SMC3	ENSG00000108055	structural maintenance of chromosomes 3 [Source:HGNC Symbol;Acc:2468]	0	0	0	set(['intragenic', 'close to TSS', 'intron', 'exon'])	158	41.3889	205	46.8112	128	31.6162	40	7.59497	35	8.05671
11	13483930	13485634	-9	BTBD10	ENSG00000148925	BTB (POZ) domain containing 10 [Source:HGNC Symbol;Acc:21445]	0	0	0	set(['intragenic', 'close to TSS', 'intron', 'exon'])	158	41.3889	179	40.8742	150	37.0502	65	12.3418	77	17.7248
12	33591733	33593154	138	SYT10	ENSG00000110975	synaptotagmin X [Source:HGNC Symbol;Acc:19266]	0	0	0	set(['intragenic', 'close to TSS', 'intron', 'exon'])	158	41.3889	156	35.6222	95	23.4651	33	6.26585	19	4.37364
12	42982310	42984557	45	PRICKLE1	ENSG00000139174	prickle homolog 1 (Drosophila) [Source:HGNC Symbol;Acc:17019]	0	0	0	set(['intragenic', 'close to TSS', 'intron', 'exon'])	158	41.3889	215	49.0947	171	42.2372	60	11.3925	50	11.5096
16	3070160	3072125	744	TNFRSF12A	ENSG00000006327	tumor necrosis factor receptor superfamily, member 12A [Source:HGNC Symbol;Acc:18152]	0	0	0	set(['intragenic', 'close to TSS', 'intron', 'exon'])	158	41.3889	231	52.7482	205	50.6353	81	15.3798	79	18.1851
16	30885784	30887096	-18783	MIR762	ENSG00000211591	microRNA 762 [Source:HGNC Symbol;Acc:37303]	0	0	0	set(['intragenic', 'intron'])	158	41.3889	197	44.9844	148	36.5562	39	7.4051	24	5.5246
17	899687	900659	-183	TIMM22	ENSG00000177370	translocase of inner mitochondrial membrane 22 homolog (yeast) [Source:HGNC Symbol;Acc:17317]	0	0	0	set(['intragenic', 'close to TSS', 'intron', 'exon'])	158	41.3889	132	30.1418	74	18.2781	32	6.07598	21	4.83403
17	42147387	42148993	93	G6PC3	ENSG00000141349	glucose 6 phosphatase, catalytic, 3 [Source:HGNC Symbol;Acc:24861]	0	0	0	set(['intragenic', 'close to TSS', 'intron', 'exon'])	158	41.3889	186	42.4726	214	52.8583	47	8.92409	49	11.2794
17	42851921	42853746	5603	ADAM11	ENSG00000073670	ADAM metallopeptidase domain 11 [Source:HGNC Symbol;Acc:189]	0	0	0	set(['intragenic', 'intron', 'exon'])	158	41.3889	163	37.2206	133	32.8512	54	10.2532	53	12.2002
17	46100606	46103332	12644	MIR152	ENSG00000207947	microRNA 152 [Source:HGNC Symbol;Acc:31538]	0.0003	0	0	set(['intergenic', 'close to TES'])	158	41.3889	208	47.4962	188	46.4363	78	14.8102	70	16.1134
17	61042462	61044581	21946	MIR633	ENSG00000207552	microRNA 633 [Source:HGNC Symbol;Acc:32889]	0	0	0	set(['intergenic', 'other'])	158	41.3889	188	42.9293	156	38.5322	60	11.3925	62	14.2719
19	2236012	2237376	-121	SF3A2	ENSG00000104897	splicing factor 3a, subunit 2, 66kDa [Source:HGNC Symbol;Acc:10766]	0	0	0	set(['intragenic', 'close to TSS', 'intron', 'exon'])	158	41.3889	212	48.4096	149	36.8032	56	10.633	22	5.06422
2	48009648	48011677	-61	MSH6	ENSG00000116062	mutS homolog 6 (E. coli) [Source:HGNC Symbol;Acc:7329]	0	0	0	set(['intragenic', 'close to TSS', 'intron', 'exon'])	158	41.3889	213	48.638	179	44.2132	64	12.152	31	7.13594
20	44034168	44036392	22	DBNDD2	ENSG00000244274	dysbindin (dystrobrevin binding protein 1) domain containing 2 [Source:HGNC Symbol;Acc:15881]	0	0	0	set(['intragenic', 'close to TSS', 'intron', 'exon'])	158	41.3889	209	47.7246	163	40.2612	53	10.0633	39	8.97748
22	19841827	19843914	-408	GNB1L	ENSG00000185838	guanine nucleotide binding protein (G protein), beta polypeptide 1-like [Source:HGNC Symbol;Acc:4397]	0	0	0	set(['intragenic', 'close to TSS', 'intron', 'exon'])	158	41.3889	192	43.8427	143	35.3212	72	13.671	52	11.97
22	35652994	35654669	341	HMGXB4	ENSG00000100281	HMG box domain containing 4 [Source:HGNC Symbol;Acc:5003]	0	0	0	set(['intragenic', 'close to TSS', 'intron', 'exon'])	158	41.3889	174	39.7324	138	34.0862	33	6.26585	31	7.13594
3	194990730	194993142	-40	C3orf21	ENSG00000173950	chromosome 3 open reading frame 21 [Source:HGNC Symbol;Acc:26639]	0	0	0	set(['intragenic', 'close to TSS', 'intron', 'exon'])	158	41.3889	227	51.8348	159	39.2732	63	11.9621	46	10.5888
4	115519183	115521145	239	UGT8	ENSG00000174607	UDP glycosyltransferase 8 [Source:HGNC Symbol;Acc:12555]	0	0	0	set(['intragenic', 'close to TSS', 'intron', 'exon'])	158	41.3889	166	37.9057	143	35.3212	41	7.78485	41	9.43786
5	138940114	138942033	-235	UBE2D2	ENSG00000131508	ubiquitin-conjugating enzyme E2D 2 [Source:HGNC Symbol;Acc:12475]	0	0	0	set(['intragenic', 'close to TSS', 'intron', 'exon'])	158	41.3889	233	53.2049	178	43.9662	65	12.3418	37	8.51709
5	154133329	154135710	-615	LARP1	ENSG00000155506	La ribonucleoprotein domain family, member 1 [Source:HGNC Symbol;Acc:29531]	0	0	0	set(['intragenic', 'close to TSS', 'intron', 'exon'])	158	41.3889	251	57.3152	177	43.7192	66	12.5317	34	7.82652
X	40034428	40036345	1187	BCOR	ENSG00000183337	BCL6 corepressor [Source:HGNC Symbol;Acc:20893]	0	0	0	set(['intragenic', 'close to TSS', 'intron', 'exon'])	158	41.3889	150	34.2521	111	27.4172	36	6.83548	37	8.51709
1	44172445	44174044	1	ST3GAL3	ENSG00000126091	ST3 beta-galactoside alpha-2,3-sialyltransferase 3 [Source:HGNC Symbol;Acc:10866]	0	0	0	set(['intragenic', 'close to TSS', 'intron', 'exon'])	157	41.1269	178	40.6458	98	24.2061	44	8.35447	41	9.43786
1	233463432	233465019	712	RP5-862P8.2	ENSG00000143674	Mitogen-activated protein kinase kinase kinase MLK4 [Source:UniProtKB/Swiss-Prot;Acc:Q5TCX8]	0	0	0	set(['intragenic', 'close to TSS', 'intron', 'exon'])	157	41.1269	201	45.8978	150	37.0502	60	11.3925	20	4.60383
11	10878360	10880781	13	ZBED5	ENSG00000236287	zinc finger, BED-type containing 5 [Source:HGNC Symbol;Acc:30803]	0.0003	0	0	set(['intragenic', 'close to TSS', 'intron', 'exon'])	157	41.1269	229	52.2915	217	53.5993	84	15.9494	73	16.804
11	77790197	77791708	-41	NDUFC2-KCTD14	ENSG00000259112	NDUFC2-KCTD14 readthrough [Source:HGNC Symbol;Acc:42956]	0	0	0	set(['intragenic', 'close to TSS', 'intron', 'exon'])	157	41.1269	279	63.7089	172	42.4842	77	14.6203	61	14.0417
13	45150107	45152543	-42	TSC22D1	ENSG00000102804	TSC22 domain family, member 1 [Source:HGNC Symbol;Acc:16826]	0	0	0	set(['intragenic', 'close to TSS', 'intron', 'exon'])	157	41.1269	181	41.3309	150	37.0502	34	6.45573	24	5.5246
14	77786558	77787966	-35	POMT2	ENSG00000009830	protein-O-mannosyltransferase 2 [Source:HGNC Symbol;Acc:19743]	0	0	0.0007	set(['intragenic', 'close to TSS', 'intron', 'exon'])	157	41.1269	105	23.9765	85	20.9951	38	7.21523	18	4.14345
15	68345939	68347181	-11	PIAS1	ENSG00000033800	protein inhibitor of activated STAT, 1 [Source:HGNC Symbol;Acc:2752]	0	0	0	set(['intragenic', 'close to TSS', 'intron', 'exon'])	157	41.1269	165	37.6773	139	34.3332	25	4.74686	40	9.20767
15	102155764	102157313	17362	TM2D3	ENSG00000184277	TM2 domain containing 3 [Source:HGNC Symbol;Acc:24128]	0	0	0.0005	set(['intergenic', 'other'])	157	41.1269	141	32.197	124	30.6282	71	13.4811	58	13.3511
16	3450527	3452167	-72	ZNF174	ENSG00000103343	zinc finger protein 174 [Source:HGNC Symbol;Acc:12963]	0.0003	0	0	set(['intragenic', 'close to TSS', 'intron', 'exon'])	157	41.1269	251	57.3152	172	42.4842	91	17.2786	62	14.2719
17	60704183	60706946	803	MRC2	ENSG00000011028	mannose receptor, C type 2 [Source:HGNC Symbol;Acc:16875]	0	0	0	set(['intragenic', 'close to TSS', 'intron', 'exon'])	157	41.1269	215	49.0947	137	33.8392	74	14.0507	64	14.7323
17	73126750	73128278	363	NT5C	ENSG00000125458	5', 3'-nucleotidase, cytosolic [Source:HGNC Symbol;Acc:17144]	0	0	0	set(['intragenic', 'close to TSS', 'intron', 'exon'])	157	41.1269	213	48.638	153	37.7912	50	9.49372	38	8.74729
19	10763826	10765885	-81	ILF3	ENSG00000129351	interleukin enhancer binding factor 3, 90kDa [Source:HGNC Symbol;Acc:6038]	0	0	0	set(['intragenic', 'close to TSS', 'intron', 'exon'])	157	41.1269	252	57.5435	190	46.9303	54	10.2532	47	10.819
19	35738734	35740552	85	LSR	ENSG00000105699	lipolysis stimulated lipoprotein receptor [Source:HGNC Symbol;Acc:29572]	0	0.0019	0	set(['intragenic', 'close to TSS', 'intron', 'exon'])	157	41.1269	86	19.6379	99	24.4531	27	5.12661	36	8.2869
19	49652059	49654369	4377	HRC	ENSG00000130528	histidine rich calcium binding protein [Source:HGNC Symbol;Acc:5178]	0	0	0	set(['intragenic', 'intron', 'exon'])	157	41.1269	204	46.5828	122	30.1342	52	9.87347	46	10.5888
2	84685512	84687381	-61	SUCLG1	ENSG00000163541	succinate-CoA ligase, alpha subunit [Source:HGNC Symbol;Acc:11449]	0	0	0	set(['intragenic', 'close to TSS', 'intron', 'exon'])	157	41.1269	180	41.1025	152	37.5442	37	7.02535	30	6.90575
2	110370491	110372499	0	SEPT10	ENSG00000186522	septin 10 [Source:HGNC Symbol;Acc:14349]	0	0	0	set(['intragenic', 'close to TSS', 'intron', 'exon'])	157	41.1269	213	48.638	146	36.0622	48	9.11397	40	9.20767
5	112311400	112313118	-139	DCP2	ENSG00000172795	DCP2 decapping enzyme homolog (S. cerevisiae) [Source:HGNC Symbol;Acc:24452]	0	0	0	set(['intragenic', 'close to TSS', 'intron', 'exon'])	157	41.1269	143	32.6537	131	32.3572	57	10.8228	27	6.21518
5	129239382	129241866	460	CHSY3	ENSG00000198108	chondroitin sulfate synthase 3 [Source:HGNC Symbol;Acc:24293]	0	0	0	set(['intragenic', 'close to TSS', 'intron', 'exon'])	157	41.1269	234	53.4333	171	42.2372	41	7.78485	44	10.1284
9	139684981	139686720	-5	TMEM141	ENSG00000244187	transmembrane protein 141 [Source:HGNC Symbol;Acc:28211]	0	0	0.0002	set(['intragenic', 'close to TSS', 'intron', 'exon'])	157	41.1269	185	42.2443	139	34.3332	54	10.2532	57	13.1209
X	23925091	23926509	-117	CXorf58	ENSG00000165182	chromosome X open reading frame 58 [Source:HGNC Symbol;Acc:26356]	0.0005	0	0	set(['intragenic', 'close to TSS', 'intron', 'exon'])	157	41.1269	307	70.1026	238	58.7863	69	13.1013	77	17.7248
10	98273010	98274435	-47	TLL2	ENSG00000095587	tolloid-like 2 [Source:HGNC Symbol;Acc:11844]	0	0	0	set(['intragenic', 'close to TSS', 'intron', 'exon'])	156	40.865	188	42.9293	106	26.1821	28	5.31648	22	5.06422
11	66444514	66446263	4	RBM4B	ENSG00000173914	RNA binding motif protein 4B [Source:HGNC Symbol;Acc:28842]	0	0	0	set(['intragenic', 'close to TSS', 'intron', 'exon'])	156	40.865	206	47.0395	179	44.2132	56	10.633	46	10.5888
15	79602690	79604539	114	TMED3	ENSG00000166557	transmembrane emp24 protein transport domain containing 3 [Source:HGNC Symbol;Acc:28889]	0.0004	0	0.0002	set(['intragenic', 'close to TSS', 'intron', 'exon'])	156	40.865	187	42.7009	110	27.1702	66	12.5317	46	10.5888
16	3029369	3031213	126	PKMYT1	ENSG00000127564	protein kinase, membrane associated tyrosine/threonine 1 [Source:HGNC Symbol;Acc:29650]	0	0	0.0093	set(['intragenic', 'close to TSS', 'intron', 'exon'])	156	40.865	220	50.2364	121	29.8872	91	17.2786	74	17.0342
16	3238161	3240490	-6827	TRNAK37P	ENSG00000244103	transfer RNA lysine 37 (anticodon CUU) pseudogene [Source:HGNC Symbol;Acc:35039]	0	0	0	set(['intergenic', 'other'])	156	40.865	237	54.1183	186	45.9423	74	14.0507	66	15.1927
17	46177661	46179119	170	CBX1	ENSG00000108468	chromobox homolog 1 [Source:HGNC Symbol;Acc:1551]	0	0	0	set(['intragenic', 'close to TSS', 'intron', 'exon'])	156	40.865	162	36.9923	135	33.3452	50	9.49372	40	9.20767
2	73338665	73340947	340	RAB11FIP5	ENSG00000135631	RAB11 family interacting protein 5 (class I) [Source:HGNC Symbol;Acc:24845]	0	0	0	set(['intragenic', 'close to TSS', 'intron', 'exon'])	156	40.865	224	51.1498	137	33.8392	51	9.68359	42	9.66805
2	101924132	101925790	197	RNF149	ENSG00000163162	ring finger protein 149 [Source:HGNC Symbol;Acc:23137]	0	0	0	set(['intragenic', 'close to TSS', 'intron', 'exon'])	156	40.865	202	46.1262	147	36.3092	52	9.87347	29	6.67556
22	30987077	30988511	51	PES1	ENSG00000100029	pescadillo homolog 1, containing BRCT domain (zebrafish) [Source:HGNC Symbol;Acc:8848]	0	0	0.0002	set(['intragenic', 'close to TSS', 'intron', 'exon'])	156	40.865	163	37.2206	125	30.8752	75	14.2406	49	11.2794
22	44207983	44209085	-317	EFCAB6	ENSG00000186976	EF-hand calcium binding domain 6 [Source:HGNC Symbol;Acc:24204]	0	0	0	set(['intragenic', 'close to TSS', 'intron', 'exon'])	156	40.865	155	35.3938	103	25.4411	24	4.55698	20	4.60383
3	4344578	4345870	-67	SETMAR	ENSG00000170364	SET domain and mariner transposase fusion gene [Source:HGNC Symbol;Acc:10762]	0	0	0	set(['intragenic', 'close to TSS', 'intron', 'exon'])	156	40.865	125	28.5434	93	22.9711	32	6.07598	23	5.29441
3	57541341	57542714	24	PDE12	ENSG00000174840	phosphodiesterase 12 [Source:HGNC Symbol;Acc:25386]	0	0	0	set(['intragenic', 'close to TSS', 'intron', 'exon'])	156	40.865	156	35.6222	134	33.0982	31	5.8861	26	5.98499
4	93226201	93227553	1070	GRID2	ENSG00000152208	glutamate receptor, ionotropic, delta 2 [Source:HGNC Symbol;Acc:4576]	0	0	0	set(['intragenic', 'close to TSS', 'intron'])	156	40.865	143	32.6537	108	26.6761	32	6.07598	14	3.22268
4	184826153	184828357	747	STOX2	ENSG00000173320	storkhead box 2 [Source:HGNC Symbol;Acc:25450]	0.0003	0	0	set(['intragenic', 'close to TSS', 'intron', 'exon'])	156	40.865	197	44.9844	155	38.2852	33	6.26585	57	13.1209
11	8709479	8711059	-407	RPL27A	ENSG00000166441	ribosomal protein L27a [Source:HGNC Symbol;Acc:10329]	0	0	0	set(['intragenic', 'close to TSS', 'intron', 'exon'])	155	40.603	187	42.7009	139	34.3332	52	9.87347	58	13.3511
11	70048738	70050795	498	FADD	ENSG00000168040	Fas (TNFRSF6)-associated via death domain [Source:HGNC Symbol;Acc:3573]	0.0015	0	0	set(['intragenic', 'close to TSS', 'intron', 'exon'])	155	40.603	206	47.0395	200	49.4003	93	17.6583	95	21.8682
12	1701552	1704722	194	FBXL14	ENSG00000171823	F-box and leucine-rich repeat protein 14 [Source:HGNC Symbol;Acc:28624]	0.0043	0	0	set(['intragenic', 'close to TSS', 'intron', 'exon'])	155	40.603	244	55.7167	188	46.4363	82	15.5697	80	18.4153
12	46383333	46385119	122	SCAF11	ENSG00000139218	SR-related CTD-associated factor 11 [Source:HGNC Symbol;Acc:10784]	0	0	0	set(['intragenic', 'close to TSS', 'intron', 'exon'])	155	40.603	234	53.4333	188	46.4363	51	9.68359	67	15.4228
14	55574251	55575333	-16035	LGALS3	ENSG00000131981	lectin, galactoside-binding, soluble, 3 [Source:HGNC Symbol;Acc:6563]	0	0	0	set(['intergenic', 'other'])	155	40.603	158	36.0789	112	27.6642	23	4.36711	15	3.45288
15	74665784	74667162	-6392	CYP11A1	ENSG00000140459	cytochrome P450, family 11, subfamily A, polypeptide 1 [Source:HGNC Symbol;Acc:2590]	0	0	0	set(['intergenic', 'other'])	155	40.603	151	34.4804	106	26.1821	39	7.4051	41	9.43786
15	80188315	80190065	90	MTHFS	ENSG00000136371	5,10-methenyltetrahydrofolate synthetase (5-formyltetrahydrofolate cyclo-ligase) [Source:HGNC Symbol;Acc:7437]	0	0	0	set(['intragenic', 'close to TSS', 'intron', 'exon'])	155	40.603	224	51.1498	137	33.8392	66	12.5317	58	13.3511
16	4663315	4665410	565	FAM100A	ENSG00000153443	family with sequence similarity 100, member A [Source:HGNC Symbol;Acc:29576]	0	0	0	set(['intragenic', 'close to TSS', 'intron', 'exon'])	155	40.603	204	46.5828	203	50.1413	84	15.9494	48	11.0492
16	4896364	4898687	-182	GLYR1	ENSG00000140632	glyoxylate reductase 1 homolog (Arabidopsis) [Source:HGNC Symbol;Acc:24434]	0	0	0	set(['intragenic', 'close to TSS', 'intron', 'exon'])	155	40.603	211	48.1813	185	45.6953	84	15.9494	60	13.8115
16	8961334	8963269	-43	CARHSP1	ENSG00000153048	calcium regulated heat stable protein 1, 24kDa [Source:HGNC Symbol;Acc:17150]	0	0	0	set(['intragenic', 'close to TSS', 'intron', 'exon'])	155	40.603	201	45.8978	162	40.0142	74	14.0507	67	15.4228
16	11438852	11440114	196	RMI2	ENSG00000175643	RMI2, RecQ mediated genome instability 2, homolog (S. cerevisiae) [Source:HGNC Symbol;Acc:28349]	0	0	0	set(['intragenic', 'close to TSS', 'intron', 'exon'])	155	40.603	200	45.6695	122	30.1342	54	10.2532	29	6.67556
16	75466489	75467639	319	CFDP1	ENSG00000153774	craniofacial development protein 1 [Source:HGNC Symbol;Acc:1873]	0	0	0	set(['intragenic', 'close to TSS', 'intron', 'exon'])	155	40.603	136	31.0552	92	22.7241	18	3.41774	16	3.68307
16	82203388	82204564	-145	MPHOSPH6	ENSG00000135698	M-phase phosphoprotein 6 [Source:HGNC Symbol;Acc:7214]	0	0	0	set(['intragenic', 'close to TSS', 'intron', 'exon'])	155	40.603	142	32.4253	75	18.5251	14	2.65824	15	3.45288
17	43971183	43973164	141	MAPT	ENSG00000186868	microtubule-associated protein tau [Source:HGNC Symbol;Acc:6893]	0	0	0	set(['intragenic', 'close to TSS', 'intron', 'exon'])	155	40.603	215	49.0947	134	33.0982	51	9.68359	57	13.1209
17	61553735	61555515	192	ACE	ENSG00000159640	angiotensin I converting enzyme (peptidyl-dipeptidase A) 1 [Source:HGNC Symbol;Acc:2707]	0	0	0	set(['intragenic', 'close to TSS', 'intron', 'exon'])	155	40.603	164	37.449	121	29.8872	47	8.92409	45	10.3586
19	2462829	2463745	-6293	LMNB2	ENSG00000176619	lamin B2 [Source:HGNC Symbol;Acc:6638]	0		0.0006	set(['intergenic', 'other'])	155	40.603	26	5.93703	36	8.89205	11	2.08862	15	3.45288
19	51182335	51183220	9884	SHANK1	ENSG00000161681	SH3 and multiple ankyrin repeat domains 1 [Source:HGNC Symbol;Acc:15474]	0	0	0	set(['intragenic', 'intron'])	155	40.603	140	31.9686	88	21.7361	13	2.46837	19	4.37364
19	57018524	57020345	223	ZNF471	ENSG00000196263	zinc finger protein 471 [Source:HGNC Symbol;Acc:23226]	0	0	0	set(['intragenic', 'close to TSS', 'intron', 'exon'])	155	40.603	196	44.7561	108	26.6761	61	11.5823	46	10.5888
2	7005295	7006844	111	RSAD2	ENSG00000134321	radical S-adenosyl methionine domain containing 2 [Source:HGNC Symbol;Acc:30908]	0	0	0	set(['intragenic', 'close to TSS', 'intron', 'exon'])	155	40.603	223	50.9214	125	30.8752	30	5.69623	38	8.74729
2	27008210	27009707	-11	CENPA	ENSG00000115163	centromere protein A [Source:HGNC Symbol;Acc:1851]	0	0	0	set(['intragenic', 'close to TSS', 'intron', 'exon'])	155	40.603	165	37.6773	110	27.1702	46	8.73422	29	6.67556
2	27303780	27304717	-2214	EMILIN1	ENSG00000138080	elastin microfibril interfacer 1 [Source:HGNC Symbol;Acc:19880]	0	0	0	set(['intragenic', 'intron', 'exon'])	155	40.603	89	20.3229	60	14.8201	18	3.41774	24	5.5246
20	10414349	10415436	-22	MKKS	ENSG00000125863	McKusick-Kaufman syndrome [Source:HGNC Symbol;Acc:7108]	0	0	0.0013	set(['intragenic', 'close to TSS', 'intron', 'exon'])	155	40.603	73	16.6694	55	13.5851	18	3.41774	19	4.37364
20	23330402	23332221	-61	NXT1	ENSG00000132661	NTF2-like export factor 1 [Source:HGNC Symbol;Acc:15913]	0	0	0.0005	set(['intragenic', 'close to TSS', 'intron', 'exon'])	155	40.603	190	43.386	112	27.6642	56	10.633	40	9.20767
22	19704725	19706409	-114	SEPT5	ENSG00000184702	septin 5 [Source:HGNC Symbol;Acc:9164]	0	0	0.0007	set(['intragenic', 'close to TSS', 'intron', 'exon'])	155	40.603	123	28.0867	71	17.5371	35	6.6456	23	5.29441
3	49377007	49378371	-185	USP4	ENSG00000114316	ubiquitin specific peptidase 4 (proto-oncogene) [Source:HGNC Symbol;Acc:12627]	0	0	0	set(['intragenic', 'close to TSS', 'intron', 'exon'])	155	40.603	214	48.8663	147	36.3092	30	5.69623	24	5.5246
3	100119189	100120967	42	LNP1	ENSG00000206535	leukemia NUP98 fusion partner 1 [Source:HGNC Symbol;Acc:28014]	0	0	0	set(['intragenic', 'close to TSS', 'intron', 'exon'])	155	40.603	179	40.8742	150	37.0502	68	12.9115	41	9.43786
3	122785378	122786766	-122	PDIA5	ENSG00000065485	protein disulfide isomerase family A, member 5 [Source:HGNC Symbol;Acc:24811]	0	0	0	set(['intragenic', 'close to TSS', 'intron', 'exon'])	155	40.603	215	49.0947	136	33.5922	46	8.73422	33	7.59633
5	107006465	107009510	-1391	EFNA5	ENSG00000184349	ephrin-A5 [Source:HGNC Symbol;Acc:3225]	0.0005	0	0	set(['intragenic', 'close to TSS', 'intron', 'exon'])	155	40.603	217	49.5514	181	44.7073	51	9.68359	58	13.3511
5	148520474	148521477	-70	ABLIM3	ENSG00000173210	actin binding LIM protein family, member 3 [Source:HGNC Symbol;Acc:29132]	0	0	0	set(['intragenic', 'close to TSS', 'intron', 'exon'])	155	40.603	233	53.2049	138	34.0862	12	2.27849	27	6.21518
6	11093390	11094682	-2	C6orf228	ENSG00000224531	chromosome 6 open reading frame 228 [Source:HGNC Symbol;Acc:27356]	0	0	0	set(['intragenic', 'close to TSS', 'intron', 'exon'])	155	40.603	147	33.5671	117	28.8992	38	7.21523	28	6.44537
6	114179119	114181679	1859	MARCKS	ENSG00000155130	myristoylated alanine-rich protein kinase C substrate [Source:HGNC Symbol;Acc:6759]	0	0	0	set(['intragenic', 'close to TSS', 'intron', 'exon'])	155	40.603	222	50.6931	180	44.4602	68	12.9115	50	11.5096
8	145158328	145160070	-27	SHARPIN	ENSG00000179526	SHANK-associated RH domain interactor [Source:HGNC Symbol;Acc:25321]	0	0	0	set(['intragenic', 'close to TSS', 'intron', 'exon'])	155	40.603	131	29.9135	109	26.9232	38	7.21523	42	9.66805
9	138799503	138800639	414	RP11-432J22.2	ENSG00000238058	--	0	0	0	set(['intragenic', 'close to TSS', 'intron', 'exon'])	155	40.603	220	50.2364	147	36.3092	61	11.5823	25	5.75479
1	174967943	174969935	71	CACYBP	ENSG00000116161	calcyclin binding protein [Source:HGNC Symbol;Acc:30423]	0	0	0	set(['intragenic', 'close to TSS', 'intron', 'exon'])	154	40.3411	261	59.5986	187	46.1893	59	11.2026	47	10.819
10	71077641	71079677	54	HK1	ENSG00000156515	hexokinase 1 [Source:HGNC Symbol;Acc:4922]	0	0	0.0007	set(['intragenic', 'close to TSS', 'intron', 'exon'])	154	40.3411	184	42.0159	123	30.3812	63	11.9621	33	7.59633
11	73587266	73588545	-17	CHCHD8	ENSG00000181924	coiled-coil-helix-coiled-coil-helix domain containing 8 [Source:HGNC Symbol;Acc:24604]	0	0	0	set(['intragenic', 'close to TSS', 'intron', 'exon'])	154	40.3411	190	43.386	150	37.0502	58	11.0127	47	10.819
12	66217449	66220463	54	HMGA2	ENSG00000149948	high mobility group AT-hook 2 [Source:HGNC Symbol;Acc:5009]	0.0614	0	0	set(['intragenic', 'close to TSS', 'intron', 'exon'])	154	40.3411	284	64.8506	204	50.3883	74	14.0507	80	18.4153
13	113241578	113242961	170	TUBGCP3	ENSG00000126216	tubulin, gamma complex associated protein 3 [Source:HGNC Symbol;Acc:18598]	0	0	0	set(['intragenic', 'close to TSS', 'intron', 'exon'])	154	40.3411	180	41.1025	97	23.9591	26	4.93673	26	5.98499
15	79236780	79237824	21	CTSH	ENSG00000103811	cathepsin H [Source:HGNC Symbol;Acc:2535]	0	0	0	set(['intragenic', 'close to TSS', 'intron', 'exon'])	154	40.3411	186	42.4726	89	21.9831	23	4.36711	22	5.06422
15	89786458	89788324	144	FANCI	ENSG00000140525	Fanconi anemia, complementation group I [Source:HGNC Symbol;Acc:25568]	0	0	0.0002	set(['intragenic', 'close to TSS', 'intron', 'exon'])	154	40.3411	209	47.7246	146	36.0622	66	12.5317	59	13.5813
16	691420	693049	285	FAM195A	ENSG00000172366	family with sequence similarity 195, member A [Source:HGNC Symbol;Acc:14142]	0	0	0	set(['intragenic', 'close to TSS', 'intron', 'exon'])	154	40.3411	244	55.7167	169	41.7432	33	6.26585	43	9.89824
16	29936914	29938359	-87	KCTD13	ENSG00000174943	potassium channel tetramerisation domain containing 13 [Source:HGNC Symbol;Acc:22234]	0	0	0	set(['intragenic', 'close to TSS', 'intron', 'exon'])	154	40.3411	176	40.1891	119	29.3932	46	8.73422	33	7.59633
17	66507575	66509772	83	PRKAR1A	ENSG00000108946	protein kinase, cAMP-dependent, regulatory, type I, alpha (tissue specific extinguisher 1) [Source:HGNC Symbol;Acc:9388]	0.0004	0	0	set(['intragenic', 'close to TSS', 'intron', 'exon'])	154	40.3411	240	54.8034	153	37.7912	78	14.8102	75	17.2644
17	79790034	79791945	178	FAM195B	ENSG00000225663	family with sequence similarity 195, member B [Source:HGNC Symbol;Acc:28007]	0	0	0	set(['intragenic', 'close to TSS', 'intron', 'exon'])	154	40.3411	201	45.8978	129	31.8632	59	11.2026	43	9.89824
19	2782712	2784082	-43	SGTA	ENSG00000104969	small glutamine-rich tetratricopeptide repeat (TPR)-containing, alpha [Source:HGNC Symbol;Acc:10819]	0	0	0	set(['intragenic', 'close to TSS', 'intron', 'exon'])	154	40.3411	232	52.9766	153	37.7912	40	7.59497	39	8.97748
2	38977239	38979189	66	SRSF7	ENSG00000115875	serine/arginine-rich splicing factor 7 [Source:HGNC Symbol;Acc:10789]	0	0	0	set(['intragenic', 'close to TSS', 'intron', 'exon'])	154	40.3411	225	51.3781	198	48.9063	68	12.9115	51	11.7398
20	44462050	44463743	90	SNX21	ENSG00000124104	sorting nexin family member 21 [Source:HGNC Symbol;Acc:16154]	0	0	0	set(['intragenic', 'close to TSS', 'intron', 'exon'])	154	40.3411	175	39.9608	157	38.7792	42	7.97472	46	10.5888
3	122512155	122513370	-91	HSPBAP1	ENSG00000169087	HSPB (heat shock 27kDa) associated protein 1 [Source:HGNC Symbol;Acc:16389]	0	0	0	set(['intragenic', 'close to TSS', 'intron', 'exon'])	154	40.3411	171	39.0474	150	37.0502	26	4.93673	24	5.5246
3	155571617	155572994	-87	SLC33A1	ENSG00000169359	solute carrier family 33 (acetyl-CoA transporter), member 1 [Source:HGNC Symbol;Acc:95]	0	0	0	set(['intragenic', 'close to TSS', 'intron', 'exon'])	154	40.3411	202	46.1262	167	41.2492	50	9.49372	25	5.75479
4	88343302	88344389	13	NUDT9	ENSG00000170502	nudix (nucleoside diphosphate linked moiety X)-type motif 9 [Source:HGNC Symbol;Acc:8056]	0	0	0	set(['intragenic', 'close to TSS', 'intron', 'exon'])	154	40.3411	152	34.7088	134	33.0982	25	4.74686	20	4.60383
5	72511322	72512570	2138	RP11-60A8.1	ENSG00000249743	--	0	0	0	set(['intragenic', 'intron'])	154	40.3411	181	41.3309	123	30.3812	24	4.55698	21	4.83403
6	158652476	158654301	5561	SRP72P2	ENSG00000188451	signal recognition particle 72kDa pseudogene 2 [Source:HGNC Symbol;Acc:31096]	0	0	0.0007	set(['intergenic', 'other'])	154	40.3411	184	42.0159	104	25.6881	42	7.97472	41	9.43786
7	112089910	112091693	64	IFRD1	ENSG00000006652	interferon-related developmental regulator 1 [Source:HGNC Symbol;Acc:5456]	0	0	0.0007	set(['intragenic', 'close to TSS', 'intron', 'exon'])	154	40.3411	110	25.1182	108	26.6761	46	8.73422	34	7.82652
8	67578419	67580251	117	VCPIP1	ENSG00000175073	valosin containing protein (p97)/p47 complex interacting protein 1 [Source:HGNC Symbol;Acc:30897]	0	0	0.0007	set(['intragenic', 'close to TSS', 'intron', 'exon'])	154	40.3411	110	25.1182	105	25.9351	46	8.73422	45	10.3586
9	98277627	98279859	197	PTCH1	ENSG00000185920	patched 1 [Source:HGNC Symbol;Acc:9585]	0	0	0	set(['intragenic', 'close to TSS', 'intron', 'exon'])	154	40.3411	174	39.7324	137	33.8392	61	11.5823	60	13.8115
9	109622250	109625693	-1406	ZNF462	ENSG00000148143	zinc finger protein 462 [Source:HGNC Symbol;Acc:21684]	0.0004	0	0.0411	set(['intragenic', 'close to TSS', 'intron', 'exon'])	154	40.3411	194	44.2994	143	35.3212	91	17.2786	62	14.2719
X	131622649	131624478	331	MBNL3	ENSG00000076770	muscleblind-like 3 (Drosophila) [Source:HGNC Symbol;Acc:20564]	0	0	0	set(['intragenic', 'close to TSS', 'intron', 'exon'])	154	40.3411	176	40.1891	131	32.3572	45	8.54435	24	5.5246
1	91486529	91488448	83	ZNF644	ENSG00000122482	zinc finger protein 644 [Source:HGNC Symbol;Acc:29222]	0	0	0	set(['intragenic', 'close to TSS', 'intron', 'exon'])	153	40.0791	249	56.8585	156	38.5322	43	8.1646	33	7.59633
1	94311036	94313968	115	MIR760	ENSG00000211575	microRNA 760 [Source:HGNC Symbol;Acc:33666]	0.0004	0	0	set(['intragenic', 'close to TSS', 'intron', 'exon'])	153	40.0791	261	59.5986	232	57.3043	84	15.9494	48	11.0492
1	184005241	184007014	484	GLT25D2	ENSG00000198756	glycosyltransferase 25 domain containing 2 [Source:HGNC Symbol;Acc:16790]	0	0	0	set(['intragenic', 'close to TSS', 'intron', 'exon'])	153	40.0791	205	46.8112	134	33.0982	40	7.59497	44	10.1284
10	26504752	26506145	-145	GAD2	ENSG00000136750	glutamate decarboxylase 2 (pancreatic islets and brain, 65kDa) [Source:HGNC Symbol;Acc:4093]	0	0	0.0002	set(['intragenic', 'close to TSS', 'intron', 'exon'])	153	40.0791	167	38.134	117	28.8992	60	11.3925	28	6.44537
12	58119668	58121817	689	RP11-571M6.6	ENSG00000255737	HCG2014417, isoform CRA_aUncharacterized proteincDNA FLJ59598 [Source:UniProtKB/TrEMBL;Acc:B7Z718]	0	0	0	set(['intragenic', 'close to TSS', 'intron', 'exon'])	153	40.0791	192	43.8427	105	25.9351	72	13.671	67	15.4228
12	110561568	110562924	50	IFT81	ENSG00000122970	intraflagellar transport 81 homolog (Chlamydomonas) [Source:HGNC Symbol;Acc:14313]	0	0	0	set(['intragenic', 'close to TSS', 'intron', 'exon'])	153	40.0791	139	31.7403	130	32.1102	33	6.26585	30	6.90575
17	7759783	7761786	-3	LSMD1	ENSG00000183011	LSM domain containing 1 [Source:HGNC Symbol;Acc:28212]	0.0003	0	0	set(['intragenic', 'close to TSS', 'intron', 'exon'])	153	40.0791	162	36.9923	146	36.0622	53	10.0633	48	11.0492
19	36705035	36706569	184	ZNF565	ENSG00000196357	zinc finger protein 565 [Source:HGNC Symbol;Acc:26726]	0	0	0	set(['intragenic', 'close to TSS', 'intron', 'exon'])	153	40.0791	165	37.6773	124	30.6282	58	11.0127	26	5.98499
2	264076	265392	9	SH3YL1	ENSG00000035115	SH3 domain containing, Ysc84-like 1 (S. cerevisiae) [Source:HGNC Symbol;Acc:29546]	0	0	0.0007	set(['intragenic', 'close to TSS', 'intron', 'exon'])	153	40.0791	171	39.0474	90	22.2301	40	7.59497	38	8.74729
2	61990720	61992101	-38867	AC108039.2	ENSG00000227361	--	0	0	0	set(['intergenic', 'other'])	153	40.0791	241	55.0317	174	42.9782	32	6.07598	34	7.82652
2	113299238	113300700	-26	POLR1B	ENSG00000125630	polymerase (RNA) I polypeptide B, 128kDa [Source:HGNC Symbol;Acc:20454]	0	0	0	set(['intragenic', 'close to TSS', 'intron', 'exon'])	153	40.0791	191	43.6143	158	39.0262	49	9.30384	39	8.97748
20	55840126	55842174	248	BMP7	ENSG00000101144	bone morphogenetic protein 7 [Source:HGNC Symbol;Acc:1074]	0	0	0	set(['intragenic', 'close to TSS', 'intron', 'exon'])	153	40.0791	209	47.7246	163	40.2612	41	7.78485	38	8.74729
3	4909484	4910892	10198	snoU13	ENSG00000239126	Small nucleolar RNA U13 [Source:RFAM;Acc:RF01210]	0	0	0	set(['intragenic', 'intron'])	153	40.0791	190	43.386	122	30.1342	19	3.60761	24	5.5246
3	138312531	138313993	-64	CEP70	ENSG00000114107	centrosomal protein 70kDa [Source:HGNC Symbol;Acc:29972]	0	0	0	set(['intragenic', 'close to TSS', 'intron', 'exon'])	153	40.0791	162	36.9923	99	24.4531	41	7.78485	31	7.13594
3	145878018	145879906	-8	PLOD2	ENSG00000152952	procollagen-lysine, 2-oxoglutarate 5-dioxygenase 2 [Source:HGNC Symbol;Acc:9082]	0	0	0	set(['intragenic', 'close to TSS', 'intron', 'exon'])	153	40.0791	204	46.5828	143	35.3212	44	8.35447	40	9.20767
4	44727706	44729023	176	GNPDA2	ENSG00000163281	glucosamine-6-phosphate deaminase 2 [Source:HGNC Symbol;Acc:21526]	0	0	0	set(['intragenic', 'close to TSS', 'intron', 'exon'])	153	40.0791	175	39.9608	107	26.4291	38	7.21523	24	5.5246
4	66535819	66536798	-18	RP11-807H7.1	ENSG00000250846	--	0	0	0	set(['intragenic', 'close to TSS', 'intron', 'exon'])	153	40.0791	172	39.2757	94	23.2181	20	3.79749	28	6.44537
4	108851936	108853657	45	CYP2U1	ENSG00000155016	cytochrome P450, family 2, subfamily U, polypeptide 1 [Source:HGNC Symbol;Acc:20582]	0	0	0	set(['intragenic', 'close to TSS', 'intron', 'exon'])	153	40.0791	217	49.5514	134	33.0982	43	8.1646	33	7.59633
5	92915484	92917450	246	RP11-65F13.2	ENSG00000237187	--	0	0	0	set(['intragenic', 'close to TSS', 'intron', 'exon'])	153	40.0791	206	47.0395	144	35.5682	34	6.45573	36	8.2869
6	42419250	42421998	-835	TRERF1	ENSG00000124496	transcriptional regulating factor 1 [Source:HGNC Symbol;Acc:18273]	0	0	0	set(['intragenic', 'close to TSS', 'intron', 'exon'])	153	40.0791	243	55.4884	185	45.6953	48	9.11397	49	11.2794
7	157890079	157891104	70527	AC011899.10	ENSG00000231980	--	0	0	0	set(['intragenic', 'intron'])	153	40.0791	199	45.4411	144	35.5682	12	2.27849	30	6.90575
8	144910837	144912329	-61	PUF60	ENSG00000179950	poly-U binding splicing factor 60KDa [Source:HGNC Symbol;Acc:17042]	0	0	0	set(['intragenic', 'close to TSS', 'intron', 'exon'])	153	40.0791	170	38.819	103	25.4411	28	5.31648	27	6.21518
1	10856269	10857157	-6	CASZ1	ENSG00000130940	castor zinc finger 1 [Source:HGNC Symbol;Acc:26002]	0	0	0.0004	set(['intragenic', 'close to TSS', 'intron', 'exon'])	152	39.8172	52	11.8741	48	11.8561	18	3.41774	15	3.45288
1	26437048	26439259	-174	PDIK1L	ENSG00000175087	PDLIM1 interacting kinase 1 like [Source:HGNC Symbol;Acc:18981]	0.0003	0	0	set(['intragenic', 'close to TSS', 'intron', 'exon'])	152	39.8172	201	45.8978	171	42.2372	54	10.2532	46	10.5888
1	86041893	86044094	-452	DDAH1	ENSG00000153904	dimethylarginine dimethylaminohydrolase 1 [Source:HGNC Symbol;Acc:2715]	0	0	0.0007	set(['intragenic', 'close to TSS', 'intron', 'exon'])	152	39.8172	201	45.8978	139	34.3332	58	11.0127	49	11.2794
10	44101521	44102724	249	ZNF485	ENSG00000198298	zinc finger protein 485 [Source:HGNC Symbol;Acc:23440]	0	0	0.0002	set(['intragenic', 'close to TSS', 'intron', 'exon'])	152	39.8172	175	39.9608	103	25.4411	53	10.0633	31	7.13594
11	3861793	3863319	-343	RHOG	ENSG00000177105	ras homolog gene family, member G (rho G) [Source:HGNC Symbol;Acc:672]	0	0	0	set(['intragenic', 'close to TSS', 'intron', 'exon'])	152	39.8172	189	43.1576	157	38.7792	29	5.50636	18	4.14345
11	67407069	67407996	-501	TBX10	ENSG00000167800	T-box 10 [Source:HGNC Symbol;Acc:11593]	0	0	0	set(['close to TSS', 'intergenic'])	152	39.8172	144	32.882	80	19.7601	19	3.60761	19	4.37364
11	67763572	67765136	-903	UNC93B1	ENSG00000110057	unc-93 homolog B1 (C. elegans) [Source:HGNC Symbol;Acc:13481]	0	0	0	set(['intragenic', 'close to TSS', 'intron', 'exon'])	152	39.8172	180	41.1025	111	27.4172	50	9.49372	45	10.3586
12	107380419	107381369	6	MTERFD3	ENSG00000120832	MTERF domain containing 3 [Source:HGNC Symbol;Acc:30779]	0	0	0	set(['intragenic', 'close to TSS', 'intron', 'exon'])	152	39.8172	140	31.9686	115	28.4052	22	4.17724	15	3.45288
12	133706342	133707798	-11	ZNF891	ENSG00000214029	zinc finger protein 891 [Source:HGNC Symbol;Acc:38709]	0	0	0	set(['intragenic', 'close to TSS', 'intron', 'exon'])	152	39.8172	194	44.2994	120	29.6402	41	7.78485	29	6.67556
13	95253519	95254686	-54	GPR180	ENSG00000152749	G protein-coupled receptor 180 [Source:HGNC Symbol;Acc:28899]	0	0	0	set(['intragenic', 'close to TSS', 'intron', 'exon'])	152	39.8172	133	30.3702	97	23.9591	18	3.41774	34	7.82652
14	31676313	31677737	-15	HECTD1	ENSG00000092148	HECT domain containing 1 [Source:HGNC Symbol;Acc:20157]	0	0	0	set(['intragenic', 'close to TSS', 'intron', 'exon'])	152	39.8172	202	46.1262	99	24.4531	32	6.07598	32	7.36614
15	65712559	65715564	1349	IGDCC4	ENSG00000103742	immunoglobulin superfamily, DCC subclass, member 4 [Source:HGNC Symbol;Acc:13770]	0.001	0	0	set(['intragenic', 'close to TSS', 'intron', 'exon'])	152	39.8172	204	46.5828	150	37.0502	67	12.7216	86	19.7965
17	40539568	40541304	-4	STAT3	ENSG00000168610	signal transducer and activator of transcription 3 (acute-phase response factor) [Source:HGNC Symbol;Acc:11364]	0.0004	0	0	set(['intragenic', 'close to TSS', 'intron', 'exon'])	152	39.8172	201	45.8978	215	53.1053	43	8.1646	63	14.5021
19	52097058	52098485	-138	AC018755.11	ENSG00000167765	HCG2008157Uncharacterized proteincDNA FLJ30403 fis, clone BRACE2008480 [Source:UniProtKB/TrEMBL;Acc:Q96NP5]	0	0	0	set(['intragenic', 'close to TSS', 'intron', 'exon'])	152	39.8172	93	21.2363	76	18.7721	27	5.12661	37	8.51709
2	61403649	61405497	11	AHSA2	ENSG00000173209	AHA1, activator of heat shock 90kDa protein ATPase homolog 2 (yeast) [Source:HGNC Symbol;Acc:20437]	0	0	0	set(['intragenic', 'close to TSS', 'intron', 'exon'])	152	39.8172	199	45.4411	126	31.1222	51	9.68359	41	9.43786
20	35489915	35492881	691	KIAA0889	ENSG00000149639	KIAA0889 [Source:HGNC Symbol;Acc:16111]	0.0003	0	0	set(['intragenic', 'close to TSS', 'intron', 'exon'])	152	39.8172	264	60.2837	203	50.1413	82	15.5697	76	17.4946
20	48598601	48599891	-289	SNAI1	ENSG00000124216	snail homolog 1 (Drosophila) [Source:HGNC Symbol;Acc:11128]	0	0	0	set(['intragenic', 'close to TSS', 'intron', 'exon'])	152	39.8172	234	53.4333	148	36.5562	38	7.21523	50	11.5096
22	39688379	39689196	-205	RP3-333H23.8	ENSG00000224794	--	0	0	0	set(['intragenic', 'close to TSS', 'intron', 'exon'])	152	39.8172	148	33.7954	77	19.0191	9	1.70887	15	3.45288
3	167812495	167814673	179	GOLIM4	ENSG00000173905	golgi integral membrane protein 4 [Source:HGNC Symbol;Acc:15448]	0	0	0	set(['intragenic', 'close to TSS', 'intron', 'exon'])	152	39.8172	218	49.7797	140	34.5802	42	7.97472	41	9.43786
3	196729359	196731089	222	MFI2-AS1	ENSG00000228109	MFI2 antisense RNA 1 (non-protein coding) [Source:HGNC Symbol;Acc:40373]	0	0	0	set(['intragenic', 'close to TSS', 'intron', 'exon'])	152	39.8172	188	42.9293	128	31.6162	23	4.36711	29	6.67556
3	197686556	197687962	132	LMLN	ENSG00000185621	leishmanolysin-like (metallopeptidase M8 family) [Source:HGNC Symbol;Acc:15991]	0	0	0	set(['intragenic', 'close to TSS', 'intron', 'exon'])	152	39.8172	163	37.2206	104	25.6881	31	5.8861	43	9.89824
5	41903723	41904944	44	C5orf51	ENSG00000205765	chromosome 5 open reading frame 51 [Source:HGNC Symbol;Acc:27750]	0	0	0	set(['intragenic', 'close to TSS', 'intron', 'exon'])	152	39.8172	171	39.0474	102	25.1941	45	8.54435	40	9.20767
5	180236581	180238343	-6	MGAT1	ENSG00000131446	mannosyl (alpha-1,3-)-glycoprotein beta-1,2-N-acetylglucosaminyltransferase [Source:HGNC Symbol;Acc:7044]	0	0	0	set(['intragenic', 'close to TSS', 'intron', 'exon'])	152	39.8172	233	53.2049	139	34.3332	44	8.35447	35	8.05671
7	30067548	30068786	111	PLEKHA8	ENSG00000106086	pleckstrin homology domain containing, family A (phosphoinositide binding specific) member 8 [Source:HGNC Symbol;Acc:30037]	0	0	0	set(['intragenic', 'close to TSS', 'intron', 'exon'])	152	39.8172	124	28.3151	109	26.9232	24	4.55698	23	5.29441
7	150754561	150755931	-40	SLC4A2	ENSG00000164889	solute carrier family 4, anion exchanger, member 2 (erythrocyte membrane protein band 3-like 1) [Source:HGNC Symbol;Acc:11028]	0	0.0006	0.0228	set(['intragenic', 'close to TSS', 'intron', 'exon'])	152	39.8172	82	18.7245	68	16.7961	45	8.54435	21	4.83403
1	231663254	231665016	-93	RP11-295G20.2	ENSG00000233461	--	0	0	0	set(['intragenic', 'close to TSS', 'intron', 'exon'])	151	39.5552	204	46.5828	140	34.5802	63	11.9621	66	15.1927
12	110337646	110339034	18	TCHP	ENSG00000139437	trichoplein, keratin filament binding [Source:HGNC Symbol;Acc:28135]	0	0	0	set(['intragenic', 'close to TSS', 'intron', 'exon'])	151	39.5552	171	39.0474	166	41.0022	30	5.69623	33	7.59633
16	777219	779346	1012	HAGHL	ENSG00000103253	hydroxyacylglutathione hydrolase-like [Source:HGNC Symbol;Acc:14177]	0	0	0.0038	set(['intragenic', 'close to TSS', 'intron', 'exon'])	151	39.5552	171	39.0474	102	25.1941	46	8.73422	43	9.89824
17	40760571	40762165	11	TUBG1	ENSG00000131462	tubulin, gamma 1 [Source:HGNC Symbol;Acc:12417]	0	0	0	set(['intragenic', 'close to TSS', 'intron', 'exon'])	151	39.5552	187	42.7009	94	23.2181	39	7.4051	50	11.5096
19	2426472	2428240	519	TIMM13	ENSG00000099800	translocase of inner mitochondrial membrane 13 homolog (yeast) [Source:HGNC Symbol;Acc:11816]	0	0	0	set(['intragenic', 'close to TSS', 'intron', 'exon'])	151	39.5552	185	42.2443	130	32.1102	61	11.5823	50	11.5096
19	7293437	7295273	-344	INSR	ENSG00000171105	insulin receptor [Source:HGNC Symbol;Acc:6091]	0	0	0	set(['intragenic', 'close to TSS', 'intron', 'exon'])	151	39.5552	141	32.197	117	28.8992	35	6.6456	34	7.82652
19	15489279	15491505	200	AKAP8	ENSG00000105127	A kinase (PRKA) anchor protein 8 [Source:HGNC Symbol;Acc:378]	0	0	0	set(['intragenic', 'close to TSS', 'intron', 'exon'])	151	39.5552	152	34.7088	154	38.0382	58	11.0127	54	12.4304
2	44394620	44395718	62	PPM1B	ENSG00000138032	protein phosphatase, Mg2+/Mn2+ dependent, 1B [Source:HGNC Symbol;Acc:9276]	0	0	0	set(['intragenic', 'close to TSS', 'intron', 'exon'])	151	39.5552	171	39.0474	105	25.9351	36	6.83548	28	6.44537
2	85765333	85767365	46	MAT2A	ENSG00000168906	methionine adenosyltransferase II, alpha [Source:HGNC Symbol;Acc:6904]	0	0	0.0014	set(['intragenic', 'close to TSS', 'intron', 'exon'])	151	39.5552	222	50.6931	143	35.3212	82	15.5697	55	12.6605
3	155461767	155463251	347	PLCH1	ENSG00000114805	phospholipase C, eta 1 [Source:HGNC Symbol;Acc:29185]	0	0	0.0248	set(['intragenic', 'close to TSS', 'intron', 'exon'])	151	39.5552	105	23.9765	65	16.0551	27	5.12661	34	7.82652
3	160472103	160474741	33	PPM1L	ENSG00000163590	protein phosphatase, Mg2+/Mn2+ dependent, 1L [Source:HGNC Symbol;Acc:16381]	0.0004	0	0	set(['intragenic', 'close to TSS', 'intron', 'exon'])	151	39.5552	204	46.5828	263	64.9614	81	15.3798	53	12.2002
5	6377611	6379281	238	MED10	ENSG00000133398	mediator complex subunit 10 [Source:HGNC Symbol;Acc:28760]	0	0	0	set(['intragenic', 'close to TSS', 'intron', 'exon'])	151	39.5552	163	37.2206	133	32.8512	74	14.0507	50	11.5096
6	137112149	137114564	300	MAP3K5	ENSG00000197442	mitogen-activated protein kinase kinase kinase 5 [Source:HGNC Symbol;Acc:6857]	0	0	0	set(['intragenic', 'close to TSS', 'intron', 'exon'])	151	39.5552	250	57.0868	174	42.9782	57	10.8228	28	6.44537
6	146134980	146136645	77	FBXO30	ENSG00000118496	F-box protein 30 [Source:HGNC Symbol;Acc:15600]	0	0	0	set(['intragenic', 'close to TSS', 'intron', 'exon'])	151	39.5552	209	47.7246	146	36.0622	46	8.73422	47	10.819
7	12250114	12251571	-24	TMEM106B	ENSG00000106460	transmembrane protein 106B [Source:HGNC Symbol;Acc:22407]	0	0	0	set(['intragenic', 'close to TSS', 'intron', 'exon'])	151	39.5552	169	38.5907	143	35.3212	41	7.78485	31	7.13594
7	157455216	157456961	49374	AC005481.5	ENSG00000222012	Uncharacterized protein [Source:UniProtKB/TrEMBL;Acc:B8ZZS3]	0	0	0	set(['intragenic', 'intron'])	151	39.5552	132	30.1418	85	20.9951	29	5.50636	45	10.3586
8	87354337	87355779	56	WWP1	ENSG00000123124	WW domain containing E3 ubiquitin protein ligase 1 [Source:HGNC Symbol;Acc:17004]	0	0	0.0008	set(['intragenic', 'close to TSS', 'intron', 'exon'])	151	39.5552	83	18.9528	64	15.8081	20	3.79749	29	6.67556
9	98078926	98080587	228	FANCC	ENSG00000158169	Fanconi anemia, complementation group C [Source:HGNC Symbol;Acc:3584]	0	0	0	set(['intragenic', 'close to TSS', 'intron', 'exon'])	151	39.5552	219	50.0081	182	44.9543	56	10.633	37	8.51709
1	6452151	6454467	112	ACOT7	ENSG00000097021	acyl-CoA thioesterase 7 [Source:HGNC Symbol;Acc:24157]	0	0	0	set(['intragenic', 'close to TSS', 'intron', 'exon'])	150	39.2933	199	45.4411	146	36.0622	64	12.152	51	11.7398
1	46151918	46153387	153	GPBP1L1	ENSG00000159592	GC-rich promoter binding protein 1-like 1 [Source:HGNC Symbol;Acc:28843]	0	0	0.0012	set(['intragenic', 'close to TSS', 'intron', 'exon'])	150	39.2933	126	28.7718	101	24.9471	42	7.97472	38	8.74729
1	151137693	151139240	-31	SCNM1	ENSG00000163156	sodium channel modifier 1 [Source:HGNC Symbol;Acc:23136]	0	0.0011	0.0007	set(['intragenic', 'close to TSS', 'intron', 'exon'])	150	39.2933	115	26.2599	137	33.8392	73	13.8608	52	11.97
1	160000804	160002320	221	PIGM	ENSG00000143315	phosphatidylinositol glycan anchor biosynthesis, class M [Source:HGNC Symbol;Acc:18858]	0	0	0.0123	set(['intragenic', 'close to TSS', 'exon'])	150	39.2933	131	29.9135	95	23.4651	60	11.3925	28	6.44537
11	22213700	22215687	-28	ANO5	ENSG00000171714	anoctamin 5 [Source:HGNC Symbol;Acc:27337]	0	0	0	set(['intragenic', 'close to TSS', 'intron', 'exon'])	150	39.2933	208	47.4962	151	37.2972	55	10.4431	69	15.8832
11	27720241	27723478	176	BDNF	ENSG00000176697	brain-derived neurotrophic factor [Source:HGNC Symbol;Acc:1033]	0.0003	0	0	set(['intragenic', 'close to TSS', 'intron', 'exon'])	150	39.2933	231	52.7482	254	62.7384	87	16.5191	80	18.4153
11	57508332	57509833	39	C11orf31	ENSG00000211450	chromosome 11 open reading frame 31 [Source:HGNC Symbol;Acc:18251]	0.0004	0	0	set(['intragenic', 'close to TSS', 'intron', 'exon'])	150	39.2933	192	43.8427	203	50.1413	60	11.3925	72	16.5738
11	65184505	65187142	-4421	NEAT1	ENSG00000245532	nuclear paraspeckle assembly transcript 1 (non-protein coding) [Source:HGNC Symbol;Acc:30815]	0	0	0	set(['intergenic', 'other'])	150	39.2933	245	55.9451	177	43.7192	88	16.7089	68	15.653
11	67979836	67982232	0	SUV420H1	ENSG00000110066	suppressor of variegation 4-20 homolog 1 (Drosophila) [Source:HGNC Symbol;Acc:24283]	0.0004	0	0	set(['intragenic', 'close to TSS', 'intron', 'exon'])	150	39.2933	288	65.764	200	49.4003	73	13.8608	60	13.8115
11	71813359	71815463	22	LAMTOR1	ENSG00000149357	late endosomal/lysosomal adaptor, MAPK and MTOR activator 1 [Source:HGNC Symbol;Acc:26068]	0.0002	0	0	set(['intragenic', 'close to TSS', 'intron', 'exon'])	150	39.2933	221	50.4648	177	43.7192	96	18.2279	72	16.5738
12	2143614	2144931	-13245	CACNA1C-IT2	ENSG00000256257	CACNA1C intronic transcript 2 (non-protein coding) [Source:HGNC Symbol;Acc:41313]	0	0	0	set(['intragenic', 'intron'])	150	39.2933	149	34.0237	124	30.6282	37	7.02535	43	9.89824
12	51476058	51477774	-23	CSRNP2	ENSG00000110925	cysteine-serine-rich nuclear protein 2 [Source:HGNC Symbol;Acc:16006]	0	0	0	set(['intragenic', 'close to TSS', 'intron', 'exon'])	150	39.2933	174	39.7324	145	35.8152	47	8.92409	42	9.66805
17	16471662	16472890	207	ZNF287	ENSG00000141040	zinc finger protein 287 [Source:HGNC Symbol;Acc:13502]	0	0	0.0002	set(['intragenic', 'close to TSS', 'intron', 'exon'])	150	39.2933	148	33.7954	82	20.2541	34	6.45573	25	5.75479
17	42579829	42581744	-14	GPATCH8	ENSG00000186566	G patch domain containing 8 [Source:HGNC Symbol;Acc:29066]	0	0	0	set(['intragenic', 'close to TSS', 'intron', 'exon'])	150	39.2933	224	51.1498	158	39.0262	71	13.4811	46	10.5888
17	49337385	49338831	191	UTP18	ENSG00000011260	UTP18, small subunit (SSU) processome component, homolog (yeast) [Source:HGNC Symbol;Acc:24274]	0	0	0.0002	set(['intragenic', 'close to TSS', 'intron', 'exon'])	150	39.2933	218	49.7797	115	28.4052	59	11.2026	51	11.7398
17	73936550	73937648	7	FBF1	ENSG00000188878	Fas (TNFRSF6) binding factor 1 [Source:HGNC Symbol;Acc:24674]	0	0	0	set(['intragenic', 'close to TSS', 'intron', 'exon'])	150	39.2933	119	27.1733	106	26.1821	24	4.55698	26	5.98499
3	160282448	160284244	13	KPNA4	ENSG00000186432	karyopherin alpha 4 (importin alpha 3) [Source:HGNC Symbol;Acc:6397]	0	0	0	set(['intragenic', 'close to TSS', 'intron', 'exon'])	150	39.2933	211	48.1813	169	41.7432	43	8.1646	38	8.74729
6	83072873	83075337	145	TPBG	ENSG00000146242	trophoblast glycoprotein [Source:HGNC Symbol;Acc:12004]	0	0	0	set(['intragenic', 'close to TSS', 'intron', 'exon'])	150	39.2933	177	40.4175	145	35.8152	56	10.633	44	10.1284
7	72971084	72972655	70	BCL7B	ENSG00000106635	B-cell CLL/lymphoma 7B [Source:HGNC Symbol;Acc:1005]	0	0	0	set(['intragenic', 'close to TSS', 'intron', 'exon'])	150	39.2933	153	34.9371	112	27.6642	31	5.8861	16	3.68307
7	77648175	77649706	29204	RP5-1185I7.1	ENSG00000232756	--	0	0	0	set(['intragenic', 'intron', 'exon'])	150	39.2933	166	37.9057	107	26.4291	35	6.6456	17	3.91326
7	156930831	156932872	-37	UBE3C	ENSG00000009335	ubiquitin protein ligase E3C [Source:HGNC Symbol;Acc:16803]	0.0003	0	0.0002	set(['intragenic', 'close to TSS', 'intron', 'exon'])	150	39.2933	244	55.7167	143	35.3212	56	10.633	57	13.1209
8	103818060	103820352	157	KB-1732A1.1	ENSG00000253669	--	0	0	0	set(['intragenic', 'close to TSS', 'intron', 'exon'])	150	39.2933	208	47.4962	163	40.2612	21	3.98736	33	7.59633
9	139617227	139619126	2515	SNORA43	ENSG00000199437	small nucleolar RNA, H/ACA box 43 [Source:HGNC Symbol;Acc:32636]	0	0.0143		set(['intragenic', 'intron', 'exon'])	150	39.2933	83	18.9528	81	20.0071	57	10.8228	46	10.5888
X	150564992	150566346	-6	VMA21	ENSG00000160131	VMA21 vacuolar H+-ATPase homolog (S. cerevisiae) [Source:HGNC Symbol;Acc:22082]	0	0	0	set(['intragenic', 'close to TSS', 'intron', 'exon'])	150	39.2933	175	39.9608	122	30.1342	39	7.4051	18	4.14345
1	89989355	89991221	-106	LRRC8B	ENSG00000197147	leucine rich repeat containing 8 family, member B [Source:HGNC Symbol;Acc:30692]	0	0	0	set(['intragenic', 'close to TSS', 'intron', 'exon'])	149	39.0313	181	41.3309	141	34.8272	40	7.59497	30	6.90575
10	45471036	45472922	2258	C10orf10	ENSG00000165507	chromosome 10 open reading frame 10 [Source:HGNC Symbol;Acc:23355]	0.0002	0.0227		set(['intragenic', 'intron', 'exon'])	149	39.0313	124	28.3151	109	26.9232	83	15.7596	56	12.8907
11	6703226	6705056	386	MRPL17	ENSG00000158042	mitochondrial ribosomal protein L17 [Source:HGNC Symbol;Acc:14053]	0	0.0001	0.0503	set(['intragenic', 'close to TSS', 'intron', 'exon'])	149	39.0313	165	37.6773	133	32.8512	99	18.7976	47	10.819
11	14379407	14381358	311	RRAS2	ENSG00000133818	related RAS viral (r-ras) oncogene homolog 2 [Source:HGNC Symbol;Acc:17271]	0	0	0	set(['intragenic', 'close to TSS', 'intron', 'exon'])	149	39.0313	203	46.3545	155	38.2852	68	12.9115	50	11.5096
11	47197167	47199758	-29	ARFGAP2	ENSG00000149182	ADP-ribosylation factor GTPase activating protein 2 [Source:HGNC Symbol;Acc:13504]	0.0004	0	0	set(['intragenic', 'close to TSS', 'intron', 'exon'])	149	39.0313	205	46.8112	198	48.9063	94	17.8482	85	19.5663
11	64878547	64881296	179	TM7SF2	ENSG00000149809	transmembrane 7 superfamily member 2 [Source:HGNC Symbol;Acc:11863]	0.0015	0	0	set(['intragenic', 'close to TSS', 'intron', 'exon'])	149	39.0313	212	48.4096	170	41.9902	76	14.4305	69	15.8832
11	69488974	69490508	-222	ORAOV1	ENSG00000149716	oral cancer overexpressed 1 [Source:HGNC Symbol;Acc:17589]	0	0	0	set(['intragenic', 'close to TSS', 'intron', 'exon'])	149	39.0313	202	46.1262	152	37.5442	58	11.0127	63	14.5021
11	82781961	82783916	0	RAB30	ENSG00000137502	RAB30, member RAS oncogene family [Source:HGNC Symbol;Acc:9770]	0.0004	0	0	set(['intragenic', 'close to TSS', 'intron', 'exon'])	149	39.0313	176	40.1891	156	38.5322	85	16.1393	63	14.5021
11	130785713	130786856	55	SNX19	ENSG00000120451	sorting nexin 19 [Source:HGNC Symbol;Acc:21532]	0	0	0	set(['intragenic', 'close to TSS', 'intron', 'exon'])	149	39.0313	160	36.5356	140	34.5802	25	4.74686	12	2.7623
12	44151425	44153547	75	PUS7L	ENSG00000129317	pseudouridylate synthase 7 homolog (S. cerevisiae)-like [Source:HGNC Symbol;Acc:25276]	0.0004	0	0.0003	set(['intragenic', 'close to TSS', 'intron', 'exon'])	149	39.0313	233	53.2049	141	34.8272	75	14.2406	64	14.7323
12	122458960	122461640	417	BCL7A	ENSG00000110987	B-cell CLL/lymphoma 7A [Source:HGNC Symbol;Acc:1004]	0	0	0	set(['intragenic', 'close to TSS', 'intron', 'exon'])	149	39.0313	195	44.5277	153	37.7912	44	8.35447	32	7.36614
13	31191017	31192709	34	USPL1	ENSG00000132952	ubiquitin specific peptidase like 1 [Source:HGNC Symbol;Acc:20294]	0	0	0	set(['intragenic', 'close to TSS', 'intron', 'exon'])	149	39.0313	193	44.071	166	41.0022	42	7.97472	36	8.2869
15	78368132	78368897	1480	TBC1D2B	ENSG00000167202	TBC1 domain family, member 2B [Source:HGNC Symbol;Acc:29183]	0	0.0044	0.0012	set(['intragenic', 'close to TSS', 'intron'])	149	39.0313	44	10.0473	50	12.3501	18	3.41774	20	4.60383
16	29817764	29820202	289	MAZ	ENSG00000103495	MYC-associated zinc finger protein (purine-binding transcription factor) [Source:HGNC Symbol;Acc:6914]	0	0	0.0007	set(['intragenic', 'close to TSS', 'intron', 'exon'])	149	39.0313	214	48.8663	158	39.0262	74	14.0507	39	8.97748
16	53737370	53738617	-100	FTO	ENSG00000140718	fat mass and obesity associated [Source:HGNC Symbol;Acc:24678]	0	0	0.08	set(['intragenic', 'close to TSS', 'intron', 'exon'])	149	39.0313	95	21.693	48	11.8561	33	6.26585	46	10.5888
17	40687456	40689396	159	NAGLU	ENSG00000108784	N-acetylglucosaminidase, alpha [Source:HGNC Symbol;Acc:7632]	0	0	0	set(['intragenic', 'close to TSS', 'intron', 'exon'])	149	39.0313	202	46.1262	135	33.3452	67	12.7216	51	11.7398
19	19430657	19432255	-138	SUGP1	ENSG00000105705	SURP and G patch domain containing 1 [Source:HGNC Symbol;Acc:18643]	0	0	0.0068	set(['intragenic', 'close to TSS', 'intron', 'exon'])	149	39.0313	96	21.9213	87	21.4891	44	8.35447	37	8.51709
2	99952284	99954641	-353	EIF5B	ENSG00000158417	eukaryotic translation initiation factor 5B [Source:HGNC Symbol;Acc:30793]	0.0004	0	0	set(['intragenic', 'close to TSS', 'intron', 'exon'])	149	39.0313	199	45.4411	192	47.4243	60	11.3925	59	13.5813
22	22220858	22222691	-44	MAPK1	ENSG00000100030	mitogen-activated protein kinase 1 [Source:HGNC Symbol;Acc:6871]	0	0	0	set(['intragenic', 'close to TSS', 'intron', 'exon'])	149	39.0313	171	39.0474	130	32.1102	48	9.11397	41	9.43786
22	31740495	31742587	221	PATZ1	ENSG00000100105	POZ (BTB) and AT hook containing zinc finger 1 [Source:HGNC Symbol;Acc:13071]	0.0019	0	0	set(['intragenic', 'close to TSS', 'intron', 'exon'])	149	39.0313	185	42.2443	165	40.7552	74	14.0507	58	13.3511
3	58512333	58512976	-178	ACOX2	ENSG00000168306	acyl-CoA oxidase 2, branched chain [Source:HGNC Symbol;Acc:120]	0		0.0043	set(['intragenic', 'close to TSS', 'intron', 'exon'])	149	39.0313	19	4.3386	32	7.90404	10	1.89874	4	0.920767
4	184424525	184426763	3	RP11-367N14.2	ENSG00000232648	--	0	0	0	set(['intragenic', 'close to TSS', 'intron', 'exon'])	149	39.0313	241	55.0317	151	37.2972	32	6.07598	33	7.59633
6	167410976	167413575	278	RP1-167A14.2	ENSG00000227598	--	0	0	0	set(['intragenic', 'close to TSS', 'intron', 'exon'])	149	39.0313	213	48.638	179	44.2132	73	13.8608	57	13.1209
9	140316728	140318892	9	NOXA1	ENSG00000188747	NADPH oxidase activator 1 [Source:HGNC Symbol;Acc:10668]	0.0004	0	0	set(['intragenic', 'close to TSS', 'intron', 'exon'])	149	39.0313	205	46.8112	226	55.8223	66	12.5317	60	13.8115
X	71458308	71459358	44	ERCC6L	ENSG00000186871	excision repair cross-complementing rodent repair deficiency, complementation group 6-like [Source:HGNC Symbol;Acc:20794]	0	0	0	set(['intragenic', 'close to TSS', 'intron', 'exon'])	149	39.0313	162	36.9923	83	20.5011	20	3.79749	18	4.14345
1	117663880	117665307	-179	TRIM45	ENSG00000134253	tripartite motif containing 45 [Source:HGNC Symbol;Acc:19018]	0	0	0	set(['intragenic', 'close to TSS', 'intron', 'exon'])	148	38.7693	133	30.3702	107	26.4291	22	4.17724	44	10.1284
1	202994959	202996006	-143	PPFIA4	ENSG00000143847	protein tyrosine phosphatase, receptor type, f polypeptide (PTPRF), interacting protein (liprin), alpha 4 [Source:HGNC Symbol;Acc:9248]	0	0	0	set(['intragenic', 'close to TSS', 'intron', 'exon'])	148	38.7693	147	33.5671	89	21.9831	22	4.17724	24	5.5246
10	97666760	97668287	9	RP11-429G19.2	ENSG00000226688	--	0	0	0	set(['intragenic', 'close to TSS', 'intron', 'exon'])	148	38.7693	191	43.6143	134	33.0982	52	9.87347	35	8.05671
11	20384759	20386147	54	HTATIP2	ENSG00000109854	HIV-1 Tat interactive protein 2, 30kDa [Source:HGNC Symbol;Acc:16637]	0	0	0	set(['intragenic', 'close to TSS', 'intron', 'exon'])	148	38.7693	158	36.0789	116	28.6522	48	9.11397	63	14.5021
12	22777366	22779084	62	ETNK1	ENSG00000139163	ethanolamine kinase 1 [Source:HGNC Symbol;Acc:24649]	0.0004	0	0.0005	set(['intragenic', 'close to TSS', 'intron', 'exon'])	148	38.7693	179	40.8742	128	31.6162	67	12.7216	76	17.4946
17	7475597	7477486	398	EIF4A1	ENSG00000161960	eukaryotic translation initiation factor 4A1 [Source:HGNC Symbol;Acc:3282]	0	0	0	set(['intragenic', 'close to TSS', 'intron', 'exon'])	148	38.7693	216	49.323	144	35.5682	62	11.7722	40	9.20767
17	62501475	62504013	-260	DDX5	ENSG00000108654	DEAD (Asp-Glu-Ala-Asp) box polypeptide 5 [Source:HGNC Symbol;Acc:2746]	0	0	0	set(['intragenic', 'close to TSS', 'intron', 'exon'])	148	38.7693	213	48.638	179	44.2132	83	15.7596	57	13.1209
19	796610	798644	236	PTBP1	ENSG00000011304	polypyrimidine tract binding protein 1 [Source:HGNC Symbol;Acc:9583]	0	0	0	set(['intragenic', 'close to TSS', 'intron', 'exon'])	148	38.7693	214	48.8663	174	42.9782	52	9.87347	45	10.3586
19	1064671	1065374	365	ABCA7	ENSG00000064687	ATP-binding cassette, sub-family A (ABC1), member 7 [Source:HGNC Symbol;Acc:37]	0	0	0	set(['intragenic', 'close to TSS', 'intron', 'exon'])	148	38.7693	167	38.134	106	26.1821	16	3.03799	7	1.61134
19	33182238	33184054	280	NUDT19	ENSG00000213965	nudix (nucleoside diphosphate linked moiety X)-type motif 19 [Source:HGNC Symbol;Acc:32036]	0	0	0	set(['intragenic', 'close to TSS', 'intron', 'exon'])	148	38.7693	196	44.7561	150	37.0502	61	11.5823	36	8.2869
2	103235423	103236742	-83	SLC9A2	ENSG00000115616	solute carrier family 9 (sodium/hydrogen exchanger), member 2 [Source:HGNC Symbol;Acc:11072]	0	0	0.0002	set(['intragenic', 'close to TSS', 'intron', 'exon'])	148	38.7693	177	40.4175	90	22.2301	35	6.6456	32	7.36614
2	176944002	176945908	3686	EVX2	ENSG00000174279	even-skipped homeobox 2 [Source:HGNC Symbol;Acc:3507]	0	0	0	set(['intragenic', 'intron', 'exon'])	148	38.7693	185	42.2443	135	33.3452	26	4.93673	20	4.60383
2	233497563	233499269	-9	EFHD1	ENSG00000115468	EF-hand domain family, member D1 [Source:HGNC Symbol;Acc:29556]	0	0	0	set(['intragenic', 'close to TSS', 'intron', 'exon'])	148	38.7693	193	44.071	222	54.8343	21	3.98736	31	7.13594
22	29696449	29698625	-5034	GAS2L1	ENSG00000185340	growth arrest-specific 2 like 1 [Source:HGNC Symbol;Acc:16955]	0.0004	0.0229		set(['intragenic', 'intron', 'exon'])	148	38.7693	88	20.0946	73	18.0311	78	14.8102	71	16.3436
3	192958496	192959653	161	HRASLS	ENSG00000127252	HRAS-like suppressor [Source:HGNC Symbol;Acc:14922]	0	0	0	set(['intragenic', 'close to TSS', 'intron', 'exon'])	148	38.7693	163	37.2206	95	23.4651	27	5.12661	15	3.45288
4	39977930	39979999	166	PDS5A	ENSG00000121892	PDS5, regulator of cohesion maintenance, homolog A (S. cerevisiae) [Source:HGNC Symbol;Acc:29088]	0	0	0	set(['intragenic', 'close to TSS', 'intron', 'exon'])	148	38.7693	225	51.3781	177	43.7192	56	10.633	43	9.89824
4	103789554	103791033	159	CISD2	ENSG00000145354	CDGSH iron sulfur domain 2 [Source:HGNC Symbol;Acc:24212]	0	0	0	set(['intragenic', 'close to TSS', 'intron', 'exon'])	148	38.7693	224	51.1498	155	38.2852	44	8.35447	27	6.21518
8	145910545	145912270	-213	ARHGAP39	ENSG00000147799	Rho GTPase activating protein 39 [Source:HGNC Symbol;Acc:29351]	0	0	0.0025	set(['intragenic', 'close to TSS', 'intron', 'exon'])	148	38.7693	146	33.3387	76	18.7721	41	7.78485	20	4.60383
9	134248295	134249208	-20728	PRRC2B	ENSG00000130723	proline-rich coiled-coil 2B [Source:HGNC Symbol;Acc:28121]	0	0	0	set(['intergenic', 'other'])	148	38.7693	150	34.2521	94	23.2181	17	3.22786	18	4.14345
9	135995065	135997462	280	RALGDS	ENSG00000160271	ral guanine nucleotide dissociation stimulator [Source:HGNC Symbol;Acc:9842]	0.0003	0.0002	0	set(['intragenic', 'close to TSS', 'intron', 'exon'])	148	38.7693	158	36.0789	172	42.4842	87	16.5191	58	13.3511
9	139886293	139887740	74	C9orf142	ENSG00000148362	chromosome 9 open reading frame 142 [Source:HGNC Symbol;Acc:27849]	0	0	0	set(['intragenic', 'close to TSS', 'intron', 'exon'])	148	38.7693	222	50.6931	118	29.1462	51	9.68359	31	7.13594
1	179050352	179052413	67	TOR3A	ENSG00000186283	torsin family 3, member A [Source:HGNC Symbol;Acc:11997]	0.0004	0	0.0002	set(['intragenic', 'close to TSS', 'intron', 'exon'])	147	38.5074	191	43.6143	127	31.3692	70	13.2912	50	11.5096
10	70090872	70092911	13	HNRNPH3	ENSG00000096746	heterogeneous nuclear ribonucleoprotein H3 (2H9) [Source:HGNC Symbol;Acc:5043]	0.0005	0	0	set(['intragenic', 'close to TSS', 'intron', 'exon'])	147	38.5074	249	56.8585	191	47.1773	67	12.7216	70	16.1134
10	80826526	80827706	109	RP11-202P11.1	ENSG00000224596	--	0	0	0	set(['intragenic', 'close to TSS', 'intron', 'exon'])	147	38.5074	80	18.2678	83	20.5011	22	4.17724	24	5.5246
10	124912926	124914334	-162	BUB3	ENSG00000154473	budding uninhibited by benzimidazoles 3 homolog (yeast) [Source:HGNC Symbol;Acc:1151]	0	0	0	set(['intragenic', 'close to TSS', 'intron', 'exon'])	147	38.5074	144	32.882	83	20.5011	21	3.98736	31	7.13594
11	9481246	9483346	-215	ZNF143	ENSG00000166478	zinc finger protein 143 [Source:HGNC Symbol;Acc:12928]	0.0004	0	0	set(['intragenic', 'close to TSS', 'intron', 'exon'])	147	38.5074	191	43.6143	184	45.4483	77	14.6203	68	15.653
11	66494597	66496965	649	SPTBN2	ENSG00000173898	spectrin, beta, non-erythrocytic 2 [Source:HGNC Symbol;Acc:11276]	0.0003	0	0	set(['intragenic', 'close to TSS', 'intron', 'exon'])	147	38.5074	219	50.0081	141	34.8272	69	13.1013	62	14.2719
11	73881281	73883077	36	PPME1	ENSG00000214517	protein phosphatase methylesterase 1 [Source:HGNC Symbol;Acc:30178]	0	0	0	set(['intragenic', 'close to TSS', 'intron', 'exon'])	147	38.5074	203	46.3545	157	38.7792	70	13.2912	63	14.5021
16	2033108	2035409	109	GFER	ENSG00000127554	growth factor, augmenter of liver regeneration [Source:HGNC Symbol;Acc:4236]	0	0	0	set(['intragenic', 'close to TSS', 'intron', 'exon'])	147	38.5074	230	52.5199	173	42.7312	86	16.3292	66	15.1927
16	3199189	3201171	2500	TRNAP24P	ENSG00000241066	transfer RNA proline 24 (anticodon AGG) pseudogene [Source:HGNC Symbol;Acc:35049]	0.0056	0	0	set(['intragenic', 'intron', 'exon'])	147	38.5074	251	57.3152	259	63.9734	80	15.1899	81	18.6455
17	66015739	66017091	-15432	KPNA2	ENSG00000182481	karyopherin alpha 2 (RAG cohort 1, importin alpha 1) [Source:HGNC Symbol;Acc:6395]	0	0	0	set(['intragenic', 'intron'])	147	38.5074	173	39.5041	160	39.5202	70	13.2912	56	12.8907
17	79894503	79895690	19	PYCR1	ENSG00000183010	pyrroline-5-carboxylate reductase 1 [Source:HGNC Symbol;Acc:9721]	0	0	0	set(['intragenic', 'close to TSS', 'intron', 'exon'])	147	38.5074	162	36.9923	107	26.4291	31	5.8861	22	5.06422
19	42771968	42773539	-13444	ERF	ENSG00000105722	Ets2 repressor factor [Source:HGNC Symbol;Acc:3444]	0	0	0.0002	set(['intergenic', 'other'])	147	38.5074	112	25.5749	80	19.7601	33	6.26585	45	10.3586
19	44575654	44577069	65	ZNF284	ENSG00000186026	zinc finger protein 284 [Source:HGNC Symbol;Acc:13078]	0	0	0	set(['intragenic', 'close to TSS', 'intron', 'exon'])	147	38.5074	167	38.134	128	31.6162	44	8.35447	23	5.29441
2	73459804	73462255	-334	CCT7	ENSG00000135624	chaperonin containing TCP1, subunit 7 (eta) [Source:HGNC Symbol;Acc:1622]	0	0	0	set(['intragenic', 'close to TSS', 'intron', 'exon'])	147	38.5074	256	58.4569	192	47.4243	65	12.3418	67	15.4228
2	96917438	96918123	8553	TMEM127	ENSG00000135956	transmembrane protein 127 [Source:HGNC Symbol;Acc:26038]	0			set(['intragenic', 'intron', 'exon'])	147	38.5074	6	1.37008	12	2.96402	5	0.949372	16	3.68307
3	48700204	48701747	-233	RP11-148G20.1	ENSG00000228350	--	0	0	0.0447	set(['intragenic', 'close to TSS', 'intron', 'exon'])	147	38.5074	138	31.5119	86	21.2421	50	9.49372	38	8.74729
7	26239277	26242210	-38	CBX3	ENSG00000122565	chromobox homolog 3 [Source:HGNC Symbol;Acc:1553]	0.002	0	0	set(['intragenic', 'close to TSS', 'intron', 'exon'])	147	38.5074	233	53.2049	187	46.1893	92	17.4684	51	11.7398
7	55321831	55323748	5160	CALM1P2	ENSG00000230564	calmodulin 1 (phosphorylase kinase, delta) pseudogene 2 [Source:HGNC Symbol;Acc:1444]	0	0	0	set(['intragenic', 'intron'])	147	38.5074	189	43.1576	112	27.6642	35	6.6456	46	10.5888
9	139001319	139002751	-4398	AL138781.1	ENSG00000246044	--	0	0	0	set(['intergenic', 'other'])	147	38.5074	203	46.3545	137	33.8392	55	10.4431	50	11.5096
X	19532923	19534305	-235	MAP3K15	ENSG00000180815	mitogen-activated protein kinase kinase kinase 15 [Source:HGNC Symbol;Acc:31689]	0	0	0	set(['intragenic', 'close to TSS', 'intron', 'exon'])	147	38.5074	168	38.3623	129	31.8632	27	5.12661	25	5.75479
X	151141506	151143780	493	GABRE	ENSG00000102287	gamma-aminobutyric acid (GABA) A receptor, epsilon [Source:HGNC Symbol;Acc:4085]	0	0	0	set(['intragenic', 'close to TSS', 'intron', 'exon'])	147	38.5074	169	38.5907	110	27.1702	51	9.68359	57	13.1209
1	43423447	43425428	63	SLC2A1	ENSG00000117394	solute carrier family 2 (facilitated glucose transporter), member 1 [Source:HGNC Symbol;Acc:11005]	0	0	0	set(['intragenic', 'close to TSS', 'intron', 'exon'])	146	38.2454	155	35.3938	133	32.8512	42	7.97472	44	10.1284
1	156474715	156475493	-4484	MEF2D	ENSG00000116604	myocyte enhancer factor 2D [Source:HGNC Symbol;Acc:6997]	0	0	0	set(['intergenic', 'other'])	146	38.2454	144	32.882	65	16.0551	13	2.46837	28	6.44537
11	61159383	61161232	204	TMEM216	ENSG00000187049	transmembrane protein 216 [Source:HGNC Symbol;Acc:25018]	0	0	0	set(['intragenic', 'close to TSS', 'intron', 'exon'])	146	38.2454	192	43.8427	189	46.6833	63	11.9621	56	12.8907
11	68024881	68025637	5564	C11orf24	ENSG00000171067	chromosome 11 open reading frame 24 [Source:HGNC Symbol;Acc:1174]	0	0	0	set(['intergenic', 'other'])	146	38.2454	167	38.134	128	31.6162	30	5.69623	25	5.75479
11	96122165	96124006	2	CCDC82	ENSG00000149231	coiled-coil domain containing 82 [Source:HGNC Symbol;Acc:26282]	0	0	0.0005	set(['intragenic', 'close to TSS', 'intron', 'exon'])	146	38.2454	227	51.8348	163	40.2612	95	18.0381	48	11.0492
12	57823561	57825261	162	R3HDM2	ENSG00000179912	R3H domain containing 2 [Source:HGNC Symbol;Acc:29167]	0	0	0	set(['intragenic', 'close to TSS', 'intron', 'exon'])	146	38.2454	202	46.1262	129	31.8632	43	8.1646	31	7.13594
12	58165203	58167107	173	METTL21B	ENSG00000123427	methyltransferase like 21B [Source:HGNC Symbol;Acc:24936]	0.0004	0	0	set(['intragenic', 'close to TSS', 'intron', 'exon'])	146	38.2454	163	37.2206	159	39.2732	60	11.3925	63	14.5021
14	81686979	81688259	-44	GTF2A1	ENSG00000165417	general transcription factor IIA, 1, 19/37kDa [Source:HGNC Symbol;Acc:4646]	0	0	0	set(['intragenic', 'close to TSS', 'intron', 'exon'])	146	38.2454	171	39.0474	110	27.1702	43	8.1646	23	5.29441
16	67840248	67841279	-17	TSNAXIP1	ENSG00000102904	translin-associated factor X interacting protein 1 [Source:HGNC Symbol;Acc:18586]	0	0.0004	0.0316	set(['intragenic', 'close to TSS', 'intron', 'exon'])	146	38.2454	51	11.6457	41	10.1271	19	3.60761	38	8.74729
16	68482357	68483060	-117	SMPD3	ENSG00000103056	sphingomyelin phosphodiesterase 3, neutral membrane (neutral sphingomyelinase II) [Source:HGNC Symbol;Acc:14240]	0	0.2055	0.0071	set(['intragenic', 'close to TSS', 'exon'])	146	38.2454	43	9.81893	62	15.3141	36	6.83548	23	5.29441
19	18527126	18529152	-2081	SSBP4	ENSG00000130511	single stranded DNA binding protein 4 [Source:HGNC Symbol;Acc:15676]	0	0	0	set(['close to TSS', 'intergenic'])	146	38.2454	244	55.7167	194	47.9183	36	6.83548	54	12.4304
19	19515752	19517222	-117	GATAD2A	ENSG00000167491	GATA zinc finger domain containing 2A [Source:HGNC Symbol;Acc:29989]	0	0	0.0007	set(['intragenic', 'close to TSS', 'intron', 'exon'])	146	38.2454	155	35.3938	98	24.2061	36	6.83548	34	7.82652
2	27592456	27594732	63	SNX17	ENSG00000115234	sorting nexin 17 [Source:HGNC Symbol;Acc:14979]	0.0004	0	0	set(['intragenic', 'close to TSS', 'intron', 'exon'])	146	38.2454	224	51.1498	206	50.8823	74	14.0507	57	13.1209
22	42341722	42343439	112	CENPM	ENSG00000100162	centromere protein M [Source:HGNC Symbol;Acc:18352]	0	0	0	set(['intragenic', 'close to TSS', 'intron', 'exon'])	146	38.2454	205	46.8112	111	27.4172	43	8.1646	33	7.59633
3	158519277	158520653	21	MFSD1	ENSG00000118855	major facilitator superfamily domain containing 1 [Source:HGNC Symbol;Acc:25874]	0	0	0.0008	set(['intragenic', 'close to TSS', 'intron', 'exon'])	146	38.2454	140	31.9686	113	27.9112	61	11.5823	27	6.21518
4	1160513	1161882	3661	SPON2	ENSG00000159674	spondin 2, extracellular matrix protein [Source:HGNC Symbol;Acc:11253]	0	0	0	set(['intragenic', 'intron', 'exon'])	146	38.2454	143	32.6537	94	23.2181	37	7.02535	44	10.1284
4	77869905	77872155	16	SEPT11	ENSG00000138758	septin 11 [Source:HGNC Symbol;Acc:25589]	0	0	0	set(['intragenic', 'close to TSS', 'intron', 'exon'])	146	38.2454	190	43.386	134	33.0982	34	6.45573	38	8.74729
4	90757811	90759560	-306	SNCA	ENSG00000145335	synuclein, alpha (non A4 component of amyloid precursor) [Source:HGNC Symbol;Acc:11138]	0	0	0	set(['intragenic', 'close to TSS', 'intron', 'exon'])	146	38.2454	210	47.9529	123	30.3812	38	7.21523	47	10.819
5	43312825	43314627	-112	HMGCS1	ENSG00000112972	3-hydroxy-3-methylglutaryl-CoA synthase 1 (soluble) [Source:HGNC Symbol;Acc:5007]	0	0		set(['intragenic', 'close to TSS', 'intron', 'exon'])	146	38.2454	165	37.6773	83	20.5011	79	15.0001	60	13.8115
5	54522083	54523932	83	RP11-528L24.3	ENSG00000234602	Protein Idas [Source:UniProtKB/Swiss-Prot;Acc:D6RGH6]	0	0	0	set(['intragenic', 'close to TSS', 'intron', 'exon'])	146	38.2454	201	45.8978	170	41.9902	42	7.97472	40	9.20767
5	112823273	112825561	103	MCC	ENSG00000171444	mutated in colorectal cancers [Source:HGNC Symbol;Acc:6935]	0	0	0	set(['intragenic', 'close to TSS', 'intron', 'exon'])	146	38.2454	150	34.2521	148	36.5562	64	12.152	72	16.5738
5	140699212	140700917	266	TAF7	ENSG00000178913	TAF7 RNA polymerase II, TATA box binding protein (TBP)-associated factor, 55kDa [Source:HGNC Symbol;Acc:11541]	0	0	0.0085	set(['intragenic', 'close to TSS', 'intron', 'exon'])	146	38.2454	205	46.8112	146	36.0622	98	18.6077	31	7.13594
7	22893588	22894912	-1454	AC005682.5	ENSG00000228649	--	0	0	0	set(['close to TSS', 'intergenic'])	146	38.2454	143	32.6537	113	27.9112	25	4.74686	26	5.98499
X	153059139	153061644	-111	SSR4	ENSG00000180879	signal sequence receptor, delta [Source:HGNC Symbol;Acc:11326]	0	0	0	set(['intragenic', 'close to TSS', 'intron', 'exon'])	146	38.2454	229	52.2915	153	37.7912	55	10.4431	58	13.3511
1	41156821	41158397	-70	NFYC	ENSG00000066136	nuclear transcription factor Y, gamma [Source:HGNC Symbol;Acc:7806]	0	0	0.0009	set(['intragenic', 'close to TSS', 'intron', 'exon'])	145	37.9835	165	37.6773	96	23.7121	65	12.3418	26	5.98499
10	49863348	49865264	4	ARHGAP22	ENSG00000128805	Rho GTPase activating protein 22 [Source:HGNC Symbol;Acc:30320]	0	0	0	set(['intragenic', 'close to TSS', 'intron', 'exon'])	145	37.9835	223	50.9214	145	35.8152	73	13.8608	55	12.6605
10	77160458	77163531	-330	ZNF503	ENSG00000165655	zinc finger protein 503 [Source:HGNC Symbol;Acc:23589]	0.0026	0	0	set(['intragenic', 'close to TSS', 'intron', 'exon'])	145	37.9835	213	48.638	166	41.0022	62	11.7722	51	11.7398
10	112630990	112633257	-132	RP11-313D6.4	ENSG00000203497	--	0	0	0	set(['intragenic', 'close to TSS', 'intron', 'exon'])	145	37.9835	206	47.0395	166	41.0022	52	9.87347	40	9.20767
11	75293649	75295783	476	CTD-2530H12.4	ENSG00000255326	--	0	0	0	set(['intragenic', 'close to TSS', 'intron', 'exon'])	145	37.9835	194	44.2994	179	44.2132	87	16.5191	53	12.2002
12	8849660	8851479	52	RIMKLB	ENSG00000166532	ribosomal modification protein rimK-like family member B [Source:HGNC Symbol;Acc:29228]	0	0	0	set(['intragenic', 'close to TSS', 'intron', 'exon'])	145	37.9835	171	39.0474	104	25.6881	51	9.68359	31	7.13594
15	90807679	90809785	-158	NGRN	ENSG00000182768	neugrin, neurite outgrowth associated [Source:HGNC Symbol;Acc:18077]	0	0	0	set(['intragenic', 'close to TSS', 'intron', 'exon'])	145	37.9835	175	39.9608	155	38.2852	64	12.152	52	11.97
17	48555341	48557357	-59	RSAD1	ENSG00000136444	radical S-adenosyl methionine domain containing 1 [Source:HGNC Symbol;Acc:25634]	0	0	0.0002	set(['intragenic', 'close to TSS', 'intron', 'exon'])	145	37.9835	224	51.1498	125	30.8752	68	12.9115	49	11.2794
17	58676496	58678948	93	PPM1D	ENSG00000170836	protein phosphatase, Mg2+/Mn2+ dependent, 1D [Source:HGNC Symbol;Acc:9277]	0	0	0	set(['intragenic', 'close to TSS', 'intron', 'exon'])	145	37.9835	264	60.2837	216	53.3523	78	14.8102	63	14.5021
17	65372672	65375508	167	PITPNC1	ENSG00000154217	phosphatidylinositol transfer protein, cytoplasmic 1 [Source:HGNC Symbol;Acc:21045]	0.0061	0	0	set(['intragenic', 'close to TSS', 'intron', 'exon'])	145	37.9835	246	56.1734	174	42.9782	66	12.5317	60	13.8115
19	47745931	47746955	-10420	BBC3	ENSG00000105327	BCL2 binding component 3 [Source:HGNC Symbol;Acc:17868]	0	0	0	set(['intergenic', 'other'])	145	37.9835	123	28.0867	91	22.4771	17	3.22786	19	4.37364
19	55677221	55678586	17	C19orf51	ENSG00000167646	chromosome 19 open reading frame 51 [Source:HGNC Symbol;Acc:30492]	0	0	0.0007	set(['intragenic', 'close to TSS', 'intron', 'exon'])	145	37.9835	68	15.5276	68	16.7961	26	4.93673	27	6.21518
2	37551235	37552864	-98	PRKD3	ENSG00000115825	protein kinase D3 [Source:HGNC Symbol;Acc:9408]	0	0	0	set(['intragenic', 'close to TSS', 'intron', 'exon'])	145	37.9835	213	48.638	140	34.5802	35	6.6456	39	8.97748
2	70993996	70995484	107	ADD2	ENSG00000075340	adducin 2 (beta) [Source:HGNC Symbol;Acc:244]	0	0	0	set(['intragenic', 'close to TSS', 'intron', 'exon'])	145	37.9835	158	36.0789	130	32.1102	28	5.31648	26	5.98499
20	23028926	23030982	382	THBD	ENSG00000178726	thrombomodulin [Source:HGNC Symbol;Acc:11784]	0	0	0	set(['intragenic', 'close to TSS', 'intron', 'exon'])	145	37.9835	170	38.819	116	28.6522	40	7.59497	45	10.3586
20	39316787	39319044	-35	MAFB	ENSG00000204103	v-maf musculoaponeurotic fibrosarcoma oncogene homolog B (avian) [Source:HGNC Symbol;Acc:6408]	0.0004	0	0	set(['intragenic', 'close to TSS', 'intron', 'exon'])	145	37.9835	209	47.7246	156	38.5322	48	9.11397	57	13.1209
22	24236012	24238302	273	MIF	ENSG00000240972	macrophage migration inhibitory factor (glycosylation-inhibiting factor) [Source:HGNC Symbol;Acc:7097]	0	0	0	set(['intragenic', 'close to TSS', 'intron', 'exon'])	145	37.9835	225	51.3781	161	39.7672	63	11.9621	35	8.05671
22	37594332	37596058	230	C1QTNF6	ENSG00000133466	C1q and tumor necrosis factor related protein 6 [Source:HGNC Symbol;Acc:14343]	0	0	0	set(['intragenic', 'close to TSS', 'intron', 'exon'])	145	37.9835	177	40.4175	114	28.1582	39	7.4051	35	8.05671
4	1242653	1243839	159	C4orf42	ENSG00000196810	chromosome 4 open reading frame 42 [Source:HGNC Symbol;Acc:28307]	0	0	0	set(['intragenic', 'close to TSS', 'intron', 'exon'])	145	37.9835	196	44.7561	122	30.1342	22	4.17724	21	4.83403
4	73934717	73936186	7	COX18	ENSG00000163626	COX18 cytochrome c oxidase assembly homolog (S. cerevisiae) [Source:HGNC Symbol;Acc:26801]	0	0	0	set(['intragenic', 'close to TSS', 'intron', 'exon'])	145	37.9835	186	42.4726	132	32.6042	22	4.17724	42	9.66805
6	39082194	39083534	-17	C6orf64	ENSG00000112167	chromosome 6 open reading frame 64 [Source:HGNC Symbol;Acc:21025]	0	0	0	set(['intragenic', 'close to TSS', 'intron', 'exon'])	145	37.9835	205	46.8112	127	31.3692	52	9.87347	23	5.29441
8	27348432	27349387	183	EPHX2	ENSG00000120915	epoxide hydrolase 2, cytoplasmic [Source:HGNC Symbol;Acc:3402]	0	0	0	set(['intragenic', 'close to TSS', 'intron', 'exon'])	145	37.9835	106	24.2048	92	22.7241	15	2.84812	13	2.99249
8	42009862	42011272	21	AP3M2	ENSG00000070718	adaptor-related protein complex 3, mu 2 subunit [Source:HGNC Symbol;Acc:570]	0	0	0	set(['intragenic', 'close to TSS', 'intron', 'exon'])	145	37.9835	192	43.8427	108	26.6761	22	4.17724	29	6.67556
X	25030798	25032536	2398	ARX	ENSG00000004848	aristaless related homeobox [Source:HGNC Symbol;Acc:18060]	0	0	0	set(['intragenic', 'intron', 'exon'])	145	37.9835	205	46.8112	184	45.4483	59	11.2026	51	11.7398
1	1242740	1244996	-78	PUSL1	ENSG00000169972	pseudouridylate synthase-like 1 [Source:HGNC Symbol;Acc:26914]	0	0	0	set(['intragenic', 'close to TSS', 'intron', 'exon'])	144	37.7215	206	47.0395	160	39.5202	39	7.4051	40	9.20767
1	10531824	10532946	41	PEX14	ENSG00000142655	peroxisomal biogenesis factor 14 [Source:HGNC Symbol;Acc:8856]	0	0	0	set(['intragenic', 'close to TSS', 'intron', 'exon'])	144	37.7215	124	28.3151	103	25.4411	42	7.97472	30	6.90575
1	23694180	23696557	-121	C1orf213	ENSG00000249087	chromosome 1 open reading frame 213 [Source:HGNC Symbol;Acc:25122]	0.0002	0	0	set(['intragenic', 'close to TSS', 'intron', 'exon'])	144	37.7215	181	41.3309	162	40.0142	74	14.0507	57	13.1209
10	43931652	43933050	-11	ZNF487P	ENSG00000243660	zinc finger protein 487, pseudogene [Source:HGNC Symbol;Acc:23488]	0	0	0	set(['intragenic', 'close to TSS', 'intron', 'exon'])	144	37.7215	197	44.9844	117	28.8992	50	9.49372	36	8.2869
10	75935785	75937280	12	ADK	ENSG00000156110	adenosine kinase [Source:HGNC Symbol;Acc:257]	0	0	0	set(['intragenic', 'close to TSS', 'intron', 'exon'])	144	37.7215	157	35.8505	125	30.8752	49	9.30384	33	7.59633
10	94449111	94451030	359	HHEX	ENSG00000152804	hematopoietically expressed homeobox [Source:HGNC Symbol;Acc:4901]	0	0	0	set(['intragenic', 'close to TSS', 'intron', 'exon'])	144	37.7215	151	34.4804	104	25.6881	35	6.6456	28	6.44537
11	85521295	85522627	211	SYTL2	ENSG00000137501	synaptotagmin-like 2 [Source:HGNC Symbol;Acc:15585]	0	0	0	set(['intragenic', 'close to TSS', 'intron', 'exon'])	144	37.7215	244	55.7167	143	35.3212	43	8.1646	41	9.43786
11	102322233	102324478	-72	TMEM123	ENSG00000152558	transmembrane protein 123 [Source:HGNC Symbol;Acc:30138]	0.0003	0	0	set(['intragenic', 'close to TSS', 'intron', 'exon'])	144	37.7215	243	55.4884	191	47.1773	86	16.3292	68	15.653
12	53772365	53774648	-453	SP1	ENSG00000185591	Sp1 transcription factor [Source:HGNC Symbol;Acc:11205]	0.0019	0	0.0002	set(['intragenic', 'close to TSS', 'intron', 'exon'])	144	37.7215	185	42.2443	140	34.5802	58	11.0127	73	16.804
12	121837120	121838927	74	RNF34	ENSG00000170633	ring finger protein 34 [Source:HGNC Symbol;Acc:17297]	0	0	0.0005	set(['intragenic', 'close to TSS', 'intron', 'exon'])	144	37.7215	194	44.2994	136	33.5922	56	10.633	44	10.1284
15	69109284	69113087	626	RP11-696L21.1	ENSG00000259386	--	0.0837	0	0	set(['intragenic', 'close to TSS', 'intron', 'exon'])	144	37.7215	258	58.9136	216	53.3523	100	18.9874	64	14.7323
15	89877119	89878986	26	POLG	ENSG00000140521	polymerase (DNA directed), gamma [Source:HGNC Symbol;Acc:9179]	0.0003	0	0	set(['intragenic', 'close to TSS', 'intron', 'exon'])	144	37.7215	233	53.2049	211	52.1173	78	14.8102	73	16.804
16	3550573	3551579	60	CLUAP1	ENSG00000103351	clusterin associated protein 1 [Source:HGNC Symbol;Acc:19009]	0	0	0	set(['intragenic', 'close to TSS', 'intron', 'exon'])	144	37.7215	202	46.1262	164	40.5082	44	8.35447	18	4.14345
17	17494422	17495628	-3	PEMT	ENSG00000133027	phosphatidylethanolamine N-methyltransferase [Source:HGNC Symbol;Acc:8830]	0	0	0.0007	set(['intragenic', 'close to TSS', 'intron', 'exon'])	144	37.7215	92	21.008	84	20.7481	38	7.21523	40	9.20767
17	40335827	40336874	1120	HCRT	ENSG00000161610	hypocretin (orexin) neuropeptide precursor [Source:HGNC Symbol;Acc:4847]	0	0	0	set(['intragenic', 'close to TSS', 'intron', 'exon'])	144	37.7215	149	34.0237	102	25.1941	28	5.31648	20	4.60383
17	66287197	66288767	-577	SLC16A6	ENSG00000108932	solute carrier family 16, member 6 (monocarboxylic acid transporter 7) [Source:HGNC Symbol;Acc:10927]	0	0	0	set(['intragenic', 'close to TSS', 'intron', 'exon'])	144	37.7215	168	38.3623	139	34.3332	34	6.45573	40	9.20767
18	21976996	21978303	103	OSBPL1A	ENSG00000141447	oxysterol binding protein-like 1A [Source:HGNC Symbol;Acc:16398]	0	0	0	set(['intragenic', 'close to TSS', 'intron', 'exon'])	144	37.7215	138	31.5119	88	21.7361	17	3.22786	19	4.37364
19	58837914	58839221	183	ZSCAN22	ENSG00000182318	zinc finger and SCAN domain containing 22 [Source:HGNC Symbol;Acc:4929]	0	0	0	set(['intragenic', 'close to TSS', 'intron', 'exon'])	144	37.7215	136	31.0552	117	28.8992	46	8.73422	42	9.66805
3	143689600	143692714	-321	C3orf58	ENSG00000181744	chromosome 3 open reading frame 58 [Source:HGNC Symbol;Acc:28490]	0.0003	0	0	set(['intragenic', 'close to TSS', 'intron', 'exon'])	144	37.7215	228	52.0632	198	48.9063	67	12.7216	49	11.2794
4	41258520	41260005	300	UCHL1	ENSG00000154277	ubiquitin carboxyl-terminal esterase L1 (ubiquitin thiolesterase) [Source:HGNC Symbol;Acc:12513]	0	0	0	set(['intragenic', 'close to TSS', 'intron', 'exon'])	144	37.7215	192	43.8427	101	24.9471	35	6.6456	19	4.37364
4	172733466	172735198	-321	GALNTL6	ENSG00000174473	UDP-N-acetyl-alpha-D-galactosamine:polypeptide N-acetylgalactosaminyltransferase-like 6 [Source:HGNC Symbol;Acc:33844]	0	0	0	set(['intragenic', 'close to TSS', 'intron', 'exon'])	144	37.7215	221	50.4648	136	33.5922	29	5.50636	35	8.05671
5	131131809	131133601	4	FNIP1	ENSG00000217128	folliculin interacting protein 1 [Source:HGNC Symbol;Acc:29418]	0	0	0	set(['intragenic', 'close to TSS', 'intron', 'exon'])	144	37.7215	187	42.7009	143	35.3212	44	8.35447	43	9.89824
6	24720341	24722263	-238	C6orf62	ENSG00000112308	chromosome 6 open reading frame 62 [Source:HGNC Symbol;Acc:20998]	0	0	0	set(['intragenic', 'close to TSS', 'intron', 'exon'])	144	37.7215	194	44.2994	148	36.5562	40	7.59497	39	8.97748
6	170614800	170616526	-166	FAM120B	ENSG00000112584	family with sequence similarity 120B [Source:HGNC Symbol;Acc:21109]	0	0	0	set(['intragenic', 'close to TSS', 'intron', 'exon'])	144	37.7215	177	40.4175	115	28.4052	56	10.633	49	11.2794
7	55141498	55142229	-35552	EGFR	ENSG00000146648	epidermal growth factor receptor [Source:HGNC Symbol;Acc:3236]	0	0	0	set(['intragenic', 'intron'])	144	37.7215	134	30.5985	77	19.0191	11	2.08862	5	1.15096
X	71526284	71527320	35	CITED1	ENSG00000125931	Cbp/p300-interacting transactivator, with Glu/Asp-rich carboxy-terminal domain, 1 [Source:HGNC Symbol;Acc:1986]	0	0	0.0005	set(['intragenic', 'close to TSS', 'intron', 'exon'])	144	37.7215	56	12.7874	50	12.3501	11	2.08862	16	3.68307
1	9488436	9489683	8778	RN5S40	ENSG00000252956	RNA, 5S ribosomal 40 [Source:HGNC Symbol;Acc:42816]	0	0	0	set(['intergenic', 'other'])	143	37.4596	171	39.0474	129	31.8632	36	6.83548	40	9.20767
1	27247745	27249344	-88	NUDC	ENSG00000090273	nuclear distribution gene C homolog (A. nidulans) [Source:HGNC Symbol;Acc:8045]	0	0	0	set(['intragenic', 'close to TSS', 'intron', 'exon'])	143	37.4596	181	41.3309	168	41.4962	56	10.633	43	9.89824
1	33814615	33816402	-12	PHC2	ENSG00000134686	polyhomeotic homolog 2 (Drosophila) [Source:HGNC Symbol;Acc:3183]	0	0	0	set(['intragenic', 'close to TSS', 'intron', 'exon'])	143	37.4596	188	42.9293	122	30.1342	45	8.54435	37	8.51709
10	76584438	76586761	260	KAT6B	ENSG00000156650	K(lysine) acetyltransferase 6B [Source:HGNC Symbol;Acc:17582]	0	0	0	set(['intragenic', 'close to TSS', 'intron', 'exon'])	143	37.4596	178	40.6458	121	29.8872	44	8.35447	36	8.2869
10	102756893	102760369	188	LZTS2	ENSG00000107816	leucine zipper, putative tumor suppressor 2 [Source:HGNC Symbol;Acc:29381]	0.0046	0	0	set(['intragenic', 'close to TSS', 'intron', 'exon'])	143	37.4596	262	59.827	217	53.5993	66	12.5317	81	18.6455
11	43665419	43666963	376	HSD17B12	ENSG00000149084	hydroxysteroid (17-beta) dehydrogenase 12 [Source:HGNC Symbol;Acc:18646]	0	0	0	set(['intragenic', 'close to TSS', 'intron', 'exon'])	143	37.4596	129	29.4568	162	40.0142	58	11.0127	58	13.3511
11	67187491	67189265	-200	CARNS1	ENSG00000172508	carnosine synthase 1 [Source:HGNC Symbol;Acc:29268]	0	0	0	set(['intragenic', 'close to TSS', 'intron', 'exon'])	143	37.4596	175	39.9608	133	32.8512	51	9.68359	32	7.36614
16	58425862	58427256	235	GINS3	ENSG00000181938	GINS complex subunit 3 (Psf3 homolog) [Source:HGNC Symbol;Acc:25851]	0	0	0	set(['intragenic', 'close to TSS', 'intron', 'exon'])	143	37.4596	167	38.134	112	27.6642	29	5.50636	20	4.60383
2	204103258	204104649	196	CYP20A1	ENSG00000119004	cytochrome P450, family 20, subfamily A, polypeptide 1 [Source:HGNC Symbol;Acc:20576]	0	0	0	set(['intragenic', 'close to TSS', 'intron', 'exon'])	143	37.4596	184	42.0159	118	29.1462	26	4.93673	22	5.06422
2	237075502	237077536	133	GBX2	ENSG00000168505	gastrulation brain homeobox 2 [Source:HGNC Symbol;Acc:4186]	0	0	0	set(['intragenic', 'close to TSS', 'intron', 'exon'])	143	37.4596	172	39.2757	130	32.1102	32	6.07598	52	11.97
21	32930505	32932524	-22	AP000251.2	ENSG00000237594	--	0	0	0.0002	set(['intragenic', 'close to TSS', 'intron', 'exon'])	143	37.4596	143	32.6537	114	28.1582	51	9.68359	41	9.43786
22	39096161	39097966	-26	JOSD1	ENSG00000100221	Josephin domain containing 1 [Source:HGNC Symbol;Acc:28953]	0	0	0	set(['intragenic', 'close to TSS', 'intron', 'exon'])	143	37.4596	152	34.7088	117	28.8992	32	6.07598	30	6.90575
3	152552215	152553881	313	P2RY1	ENSG00000169860	purinergic receptor P2Y, G-protein coupled, 1 [Source:HGNC Symbol;Acc:8539]	0	0	0	set(['intragenic', 'close to TSS', 'exon'])	143	37.4596	149	34.0237	107	26.4291	37	7.02535	37	8.51709
4	6717380	6718770	234	CNO	ENSG00000186222	cappuccino homolog (mouse) [Source:HGNC Symbol;Acc:24206]	0	0	0	set(['intragenic', 'close to TSS', 'exon'])	143	37.4596	175	39.9608	103	25.4411	44	8.35447	35	8.05671
4	89204171	89206317	169	PPM1K	ENSG00000163644	protein phosphatase, Mg2+/Mn2+ dependent, 1K [Source:HGNC Symbol;Acc:25415]	0	0	0	set(['intragenic', 'close to TSS', 'intron', 'exon'])	143	37.4596	165	37.6773	143	35.3212	48	9.11397	41	9.43786
4	89377819	89378959	122	HERC5	ENSG00000138646	hect domain and RLD 5 [Source:HGNC Symbol;Acc:24368]	0	0	0	set(['intragenic', 'close to TSS', 'intron', 'exon'])	143	37.4596	191	43.6143	120	29.6402	17	3.22786	15	3.45288
5	114504639	114506618	-22	TRIM36	ENSG00000152503	tripartite motif containing 36 [Source:HGNC Symbol;Acc:16280]	0	0	0	set(['intragenic', 'close to TSS', 'intron', 'exon'])	143	37.4596	180	41.1025	111	27.4172	32	6.07598	44	10.1284
6	28186167	28187153	-5	TOB2P1	ENSG00000176933	transducer of ERBB2, 2 pseudogene 1 [Source:HGNC Symbol;Acc:13986]	0	0	0	set(['intragenic', 'close to TSS', 'intron', 'exon'])	143	37.4596	165	37.6773	117	28.8992	22	4.17724	9	2.07173
10	31421730	31423639	-101818	ZNF438	ENSG00000183621	zinc finger protein 438 [Source:HGNC Symbol;Acc:21029]	0	0	0	set(['intergenic', 'other'])	142	37.1976	125	28.5434	107	26.4291	50	9.49372	65	14.9625
10	105419290	105421819	908	SH3PXD2A	ENSG00000107957	SH3 and PX domains 2A [Source:HGNC Symbol;Acc:23664]	0	0	0.0008	set(['intragenic', 'close to TSS', 'intron', 'exon'])	142	37.1976	197	44.9844	127	31.3692	49	9.30384	50	11.5096
11	62323455	62325106	-561	AHNAK	ENSG00000124942	AHNAK nucleoprotein [Source:HGNC Symbol;Acc:347]	0	0	0.0116	set(['intragenic', 'close to TSS', 'intron', 'exon'])	142	37.1976	128	29.2285	105	25.9351	74	14.0507	50	11.5096
11	65625061	65626369	-50	CFL1	ENSG00000172757	cofilin 1 (non-muscle) [Source:HGNC Symbol;Acc:1874]	0	0	0	set(['intragenic', 'close to TSS', 'intron', 'exon'])	142	37.1976	140	31.9686	151	37.2972	67	12.7216	37	8.51709
11	85954794	85956819	-8	EED	ENSG00000074266	embryonic ectoderm development [Source:HGNC Symbol;Acc:3188]	0	0	0	set(['intragenic', 'close to TSS', 'intron', 'exon'])	142	37.1976	236	53.89	206	50.8823	92	17.4684	70	16.1134
12	30906292	30908598	3	CAPRIN2	ENSG00000110888	caprin family member 2 [Source:HGNC Symbol;Acc:21259]	0	0	0	set(['intragenic', 'close to TSS', 'intron', 'exon'])	142	37.1976	224	51.1498	192	47.4243	65	12.3418	49	11.2794
12	49109804	49111088	12	CCNT1	ENSG00000129315	cyclin T1 [Source:HGNC Symbol;Acc:1599]	0	0	0	set(['intragenic', 'close to TSS', 'intron', 'exon'])	142	37.1976	188	42.9293	153	37.7912	59	11.2026	40	9.20767
12	51157034	51159006	-54	ATF1	ENSG00000123268	activating transcription factor 1 [Source:HGNC Symbol;Acc:783]	0	0	0	set(['intragenic', 'close to TSS', 'intron', 'exon'])	142	37.1976	227	51.8348	163	40.2612	71	13.4811	52	11.97
12	56842536	56843508	158	TIMELESS	ENSG00000111602	timeless homolog (Drosophila) [Source:HGNC Symbol;Acc:11813]	0	0	0	set(['intragenic', 'close to TSS', 'intron', 'exon'])	142	37.1976	147	33.5671	130	32.1102	37	7.02535	17	3.91326
12	65174083	65175884	10	TBC1D30	ENSG00000111490	TBC1 domain family, member 30 [Source:HGNC Symbol;Acc:29164]	0	0	0.0002	set(['intragenic', 'close to TSS', 'intron', 'exon'])	142	37.1976	168	38.3623	108	26.6761	45	8.54435	54	12.4304
13	99738156	99740739	-568	DOCK9	ENSG00000088387	dedicator of cytokinesis 9 [Source:HGNC Symbol;Acc:14132]	0.0002	0	0.0008	set(['intragenic', 'close to TSS', 'intron', 'exon'])	142	37.1976	182	41.5592	139	34.3332	81	15.3798	54	12.4304
15	44116588	44117483	-35	MFAP1	ENSG00000140259	microfibrillar-associated protein 1 [Source:HGNC Symbol;Acc:7032]	0	0	0	set(['intragenic', 'close to TSS', 'intron', 'exon'])	142	37.1976	146	33.3387	110	27.1702	27	5.12661	16	3.68307
15	67357127	67359894	328	SMAD3	ENSG00000166949	SMAD family member 3 [Source:HGNC Symbol;Acc:6769]	0.0003	0	0	set(['intragenic', 'close to TSS', 'intron', 'exon'])	142	37.1976	251	57.3152	203	50.1413	76	14.4305	58	13.3511
16	11890694	11892582	-539	ZC3H7A	ENSG00000122299	zinc finger CCCH-type containing 7A [Source:HGNC Symbol;Acc:30959]	0	0	0	set(['intragenic', 'close to TSS', 'intron', 'exon'])	142	37.1976	202	46.1262	191	47.1773	67	12.7216	30	6.90575
18	77438880	77440433	89	AC068473.1	ENSG00000178412	Uncharacterized protein [Source:UniProtKB/TrEMBL;Acc:E7ER84]	0	0	0.0008	set(['intragenic', 'close to TSS', 'intron', 'exon'])	142	37.1976	111	25.3466	74	18.2781	27	5.12661	29	6.67556
19	7967826	7969088	-30	AC010336.2	ENSG00000214248	Uncharacterized protein [Source:UniProtKB/TrEMBL;Acc:F5GXD2]	0	0	0	set(['intragenic', 'close to TSS', 'intron', 'exon'])	142	37.1976	198	45.2128	106	26.1821	15	2.84812	37	8.51709
19	10443336	10445975	-341	RAVER1	ENSG00000161847	ribonucleoprotein, PTB-binding 1 [Source:HGNC Symbol;Acc:30296]	0.0019	0	0	set(['intragenic', 'close to TSS', 'intron', 'exon'])	142	37.1976	227	51.8348	190	46.9303	57	10.8228	61	14.0417
19	11070902	11072636	93	SMARCA4	ENSG00000127616	SWI/SNF related, matrix associated, actin dependent regulator of chromatin, subfamily a, member 4 [Source:HGNC Symbol;Acc:11100]	0	0	0	set(['intragenic', 'close to TSS', 'intron', 'exon'])	142	37.1976	182	41.5592	137	33.8392	41	7.78485	44	10.1284
19	13884991	13885971	225	C19orf53	ENSG00000104979	chromosome 19 open reading frame 53 [Source:HGNC Symbol;Acc:24991]	0	0	0.0004	set(['intragenic', 'close to TSS', 'intron', 'exon'])	142	37.1976	73	16.6694	73	18.0311	29	5.50636	26	5.98499
19	46430827	46431702	-13228	NANOS2	ENSG00000188425	nanos homolog 2 (Drosophila) [Source:HGNC Symbol;Acc:23292]	0	0	0	set(['intergenic', 'other'])	142	37.1976	191	43.6143	136	33.5922	33	6.26585	16	3.68307
19	47550960	47552282	261	TMEM160	ENSG00000130748	transmembrane protein 160 [Source:HGNC Symbol;Acc:26042]	0	0	0	set(['intragenic', 'close to TSS', 'intron', 'exon'])	142	37.1976	152	34.7088	84	20.7481	28	5.31648	33	7.59633
19	49223661	49224604	-1154	MAMSTR	ENSG00000176909	MEF2 activating motif and SAP domain containing transcriptional regulator [Source:HGNC Symbol;Acc:26689]	0	0	0.0009	set(['intragenic', 'close to TSS', 'intron', 'exon'])	142	37.1976	56	12.7874	59	14.5731	24	4.55698	29	6.67556
2	43036778	43038296	-11685	AC098824.5	ENSG00000226491	--	0	0	0	set(['intergenic', 'other'])	142	37.1976	230	52.5199	142	35.0742	32	6.07598	22	5.06422
2	73142909	73144034	296	EMX1	ENSG00000135638	empty spiracles homeobox 1 [Source:HGNC Symbol;Acc:3340]	0	0	0.0092	set(['intragenic', 'close to TSS', 'intron', 'exon'])	142	37.1976	63	14.3859	47	11.6091	20	3.79749	21	4.83403
20	32890060	32891573	307	AHCY	ENSG00000101444	adenosylhomocysteinase [Source:HGNC Symbol;Acc:343]	0	0	0	set(['intragenic', 'close to TSS', 'intron', 'exon'])	142	37.1976	168	38.3623	137	33.8392	52	9.87347	35	8.05671
3	169529354	169531049	101	LRRC34	ENSG00000171757	leucine rich repeat containing 34 [Source:HGNC Symbol;Acc:28408]	0	0	0	set(['intragenic', 'close to TSS', 'intron', 'exon'])	142	37.1976	169	38.5907	121	29.8872	40	7.59497	27	6.21518
4	7068843	7070735	2	GRPEL1	ENSG00000109519	GrpE-like 1, mitochondrial (E. coli) [Source:HGNC Symbol;Acc:19696]	0	0	0	set(['intragenic', 'close to TSS', 'intron', 'exon'])	142	37.1976	199	45.4411	156	38.5322	53	10.0633	28	6.44537
4	83293602	83295874	93	HNRNPD	ENSG00000138668	heterogeneous nuclear ribonucleoprotein D (AU-rich element RNA binding protein 1, 37kDa) [Source:HGNC Symbol;Acc:5036]	0	0	0	set(['intragenic', 'close to TSS', 'intron', 'exon'])	142	37.1976	266	60.7404	235	58.0453	77	14.6203	44	10.1284
5	154061996	154062920	-2877	MIR1303	ENSG00000221552	microRNA 1303 [Source:HGNC Symbol;Acc:35301]	0	0	0	set(['intergenic', 'other'])	142	37.1976	163	37.2206	104	25.6881	14	2.65824	12	2.7623
6	143265518	143268954	-898	HIVEP2	ENSG00000010818	human immunodeficiency virus type I enhancer binding protein 2 [Source:HGNC Symbol;Acc:4921]	0.002	0	0	set(['intragenic', 'close to TSS', 'intron', 'exon'])	142	37.1976	236	53.89	186	45.9423	73	13.8608	60	13.8115
9	98272773	98274642	-2764	PTCH1	ENSG00000185920	patched 1 [Source:HGNC Symbol;Acc:9585]	0	0	0.0005	set(['intragenic', 'intron'])	142	37.1976	183	41.7876	145	35.8152	62	11.7722	52	11.97
9	111881287	111882695	234	C9orf5	ENSG00000106771	chromosome 9 open reading frame 5 [Source:HGNC Symbol;Acc:1363]	0	0	0.0011	set(['intragenic', 'close to TSS', 'intron', 'exon'])	142	37.1976	119	27.1733	103	25.4411	47	8.92409	21	4.83403
1	109288753	109290262	198	STXBP3	ENSG00000116266	syntaxin binding protein 3 [Source:HGNC Symbol;Acc:11446]	0	0	0	set(['intragenic', 'close to TSS', 'intron', 'exon'])	141	36.9357	214	48.8663	161	39.7672	51	9.68359	43	9.89824
1	159893792	159895908	169	TAGLN2	ENSG00000158710	transgelin 2 [Source:HGNC Symbol;Acc:11554]	0	0	0	set(['intragenic', 'close to TSS', 'intron', 'exon'])	141	36.9357	166	37.9057	137	33.8392	55	10.4431	34	7.82652
11	33278532	33280590	-315	HIPK3	ENSG00000110422	homeodomain interacting protein kinase 3 [Source:HGNC Symbol;Acc:4915]	0.0003	0	0	set(['intragenic', 'close to TSS', 'intron', 'exon'])	141	36.9357	241	55.0317	204	50.3883	67	12.7216	66	15.1927
11	64386598	64388288	2825	NRXN2	ENSG00000110076	neurexin 2 [Source:HGNC Symbol;Acc:8009]	0	0.0002	0.0173	set(['intragenic', 'intron', 'exon'])	141	36.9357	147	33.5671	109	26.9232	81	15.3798	90	20.7173
11	76155100	76156310	-87	RP11-111M22.3	ENSG00000255135	--	0	0	0	set(['intragenic', 'close to TSS', 'intron', 'exon'])	141	36.9357	157	35.8505	151	37.2972	62	11.7722	33	7.59633
12	58238384	58241266	502	CTDSP2	ENSG00000175215	CTD (carboxy-terminal domain, RNA polymerase II, polypeptide A) small phosphatase 2 [Source:HGNC Symbol;Acc:17077]	0.0009	0	0	set(['intragenic', 'close to TSS', 'intron', 'exon'])	141	36.9357	212	48.4096	240	59.2803	86	16.3292	79	18.1851
13	103425461	103426782	-12	C13orf27	ENSG00000151287	chromosome 13 open reading frame 27 [Source:HGNC Symbol;Acc:25188]	0	0	0	set(['intragenic', 'close to TSS', 'intron', 'exon'])	141	36.9357	134	30.5985	85	20.9951	22	4.17724	8	1.84153
14	70038511	70039555	-1001	C14orf162	ENSG00000255994	chromosome 14 open reading frame 162 [Source:HGNC Symbol;Acc:23243]	0	0	0	set(['close to TSS', 'intergenic', 'close to TES'])	141	36.9357	121	27.63	82	20.2541	19	3.60761	10	2.30192
17	36857971	36859576	-3021	MLLT6	ENSG00000108292	myeloid/lymphoid or mixed-lineage leukemia (trithorax homolog, Drosophila); translocated to, 6 [Source:HGNC Symbol;Acc:7138]	0	0	0	set(['intergenic', 'other'])	141	36.9357	177	40.4175	120	29.6402	34	6.45573	39	8.97748
17	78448315	78451378	558	NPTX1	ENSG00000171246	neuronal pentraxin I [Source:HGNC Symbol;Acc:7952]	0.0004	0	0	set(['intragenic', 'close to TSS', 'intron', 'exon'])	141	36.9357	279	63.7089	242	59.7743	71	13.4811	72	16.5738
19	12779263	12781346	-62	WDR83	ENSG00000123154	WD repeat domain 83 [Source:HGNC Symbol;Acc:32672]	0.0005	0	0.0007	set(['intragenic', 'close to TSS', 'intron', 'exon'])	141	36.9357	138	31.5119	107	26.4291	63	11.9621	57	13.1209
19	42900465	42902309	-6943	CNFN	ENSG00000105427	cornifelin [Source:HGNC Symbol;Acc:30183]	0	0	0	set(['intergenic', 'other'])	141	36.9357	139	31.7403	106	26.1821	44	8.35447	59	13.5813
19	45988502	45989289	-3139	PPM1N	ENSG00000213889	protein phosphatase, Mg2+/Mn2+ dependent, 1N (putative) [Source:HGNC Symbol;Acc:26845]	0	0.0727	0.0012	set(['intragenic', 'intron', 'exon'])	141	36.9357	50	11.4174	58	14.3261	25	4.74686	21	4.83403
19	57987853	57989452	236	ZNF772	ENSG00000197128	zinc finger protein 772 [Source:HGNC Symbol;Acc:33106]	0	0	0	set(['intragenic', 'close to TSS', 'intron', 'exon'])	141	36.9357	167	38.134	121	29.8872	65	12.3418	39	8.97748
2	28973996	28975271	20	PPP1CB	ENSG00000213639	protein phosphatase 1, catalytic subunit, beta isozyme [Source:HGNC Symbol;Acc:9282]	0	0	0	set(['intragenic', 'close to TSS', 'intron', 'exon'])	141	36.9357	200	45.6695	106	26.1821	44	8.35447	20	4.60383
2	128165064	128166454	-10243	PROC	ENSG00000115718	protein C (inactivator of coagulation factors Va and VIIIa) [Source:HGNC Symbol;Acc:9451]	0	0	0	set(['intergenic', 'other'])	141	36.9357	166	37.9057	104	25.6881	22	4.17724	29	6.67556
3	44379358	44380620	46	C3orf23	ENSG00000179152	chromosome 3 open reading frame 23 [Source:HGNC Symbol;Acc:25241]	0	0	0	set(['intragenic', 'close to TSS', 'intron', 'exon'])	141	36.9357	162	36.9923	82	20.2541	27	5.12661	24	5.5246
4	76555162	76556560	39	CDKL2	ENSG00000138769	cyclin-dependent kinase-like 2 (CDC2-related kinase) [Source:HGNC Symbol;Acc:1782]	0	0	0.0002	set(['intragenic', 'close to TSS', 'intron', 'exon'])	141	36.9357	164	37.449	86	21.2421	36	6.83548	34	7.82652
6	13614613	13616318	-93	NOL7	ENSG00000225921	nucleolar protein 7, 27kDa [Source:HGNC Symbol;Acc:21040]	0	0	0	set(['intragenic', 'close to TSS', 'intron', 'exon'])	141	36.9357	228	52.0632	163	40.2612	48	9.11397	57	13.1209
6	64344938	64346778	118	PHF3	ENSG00000118482	PHD finger protein 3 [Source:HGNC Symbol;Acc:8921]	0	0	0	set(['intragenic', 'close to TSS', 'intron', 'exon'])	141	36.9357	162	36.9923	149	36.8032	40	7.59497	33	7.59633
9	113017393	113019850	125	TXN	ENSG00000136810	thioredoxin [Source:HGNC Symbol;Acc:12435]	0	0	0.0007	set(['intragenic', 'close to TSS', 'intron', 'exon'])	141	36.9357	180	41.1025	141	34.8272	103	19.5571	54	12.4304
1	43637208	43638808	-6	WDR65	ENSG00000243710	WD repeat domain 65 [Source:HGNC Symbol;Acc:26485]	0	0	0	set(['intragenic', 'close to TSS', 'intron', 'exon'])	140	36.6737	198	45.2128	138	34.0862	42	7.97472	31	7.13594
1	47798922	47800486	92	CMPK1	ENSG00000162368	cytidine monophosphate (UMP-CMP) kinase 1, cytosolic [Source:HGNC Symbol;Acc:18170]	0	0.0002	0.0013	set(['intragenic', 'close to TSS', 'intron', 'exon'])	140	36.6737	96	21.9213	105	25.9351	52	9.87347	16	3.68307
10	43047185	43048744	278	ZNF37BP	ENSG00000234420	zinc finger protein 37B, pseudogene [Source:HGNC Symbol;Acc:13103]	0	0	0.0002	set(['intragenic', 'close to TSS', 'intron', 'exon'])	140	36.6737	157	35.8505	117	28.8992	48	9.11397	33	7.59633
10	75384739	75386465	84	USP54	ENSG00000166348	ubiquitin specific peptidase 54 [Source:HGNC Symbol;Acc:23513]	0	0	0	set(['intragenic', 'close to TSS', 'intron', 'exon'])	140	36.6737	207	47.2679	139	34.3332	53	10.0633	32	7.36614
11	12065351	12066384	13446	RP13-631K18.2	ENSG00000254486	--	0	0	0	set(['intragenic', 'intron'])	140	36.6737	172	39.2757	117	28.8992	17	3.22786	19	4.37364
11	63448209	63450430	275	RTN3	ENSG00000133318	reticulon 3 [Source:HGNC Symbol;Acc:10469]	0.0002	0	0.0013	set(['intragenic', 'close to TSS', 'intron', 'exon'])	140	36.6737	190	43.386	123	30.3812	93	17.6583	79	18.1851
11	74203884	74205773	-50	LIPT2	ENSG00000175536	lipoyl(octanoyl) transferase 2 (putative) [Source:HGNC Symbol;Acc:37216]	0	0	0	set(['intragenic', 'close to TSS', 'intron', 'exon'])	140	36.6737	242	55.26	173	42.7312	67	12.7216	43	9.89824
12	21809533	21811190	-65	LDHB	ENSG00000111716	lactate dehydrogenase B [Source:HGNC Symbol;Acc:6541]	0	0	0	set(['intragenic', 'close to TSS', 'intron', 'exon'])	140	36.6737	202	46.1262	148	36.5562	54	10.2532	28	6.44537
12	53399755	53401223	222	EIF4B	ENSG00000063046	eukaryotic translation initiation factor 4B [Source:HGNC Symbol;Acc:3285]	0	0	0	set(['intragenic', 'close to TSS', 'intron', 'exon'])	140	36.6737	213	48.638	147	36.3092	52	9.87347	46	10.5888
13	77459102	77461129	410	KCTD12	ENSG00000178695	potassium channel tetramerisation domain containing 12 [Source:HGNC Symbol;Acc:14678]	0	0	0	set(['intragenic', 'close to TSS', 'intron', 'exon'])	140	36.6737	142	32.4253	112	27.6642	34	6.45573	27	6.21518
14	50778405	50779721	11	ATP5S	ENSG00000125375	ATP synthase, H+ transporting, mitochondrial Fo complex, subunit s (factor B) [Source:HGNC Symbol;Acc:18799]	0	0	0	set(['intragenic', 'close to TSS', 'intron', 'exon'])	140	36.6737	171	39.0474	99	24.4531	21	3.98736	13	2.99249
15	44828276	44830237	2	EIF3J	ENSG00000104131	eukaryotic translation initiation factor 3, subunit J [Source:HGNC Symbol;Acc:3270]	0	0	0	set(['intragenic', 'close to TSS', 'intron', 'exon'])	140	36.6737	157	35.8505	136	33.5922	45	8.54435	33	7.59633
15	69706237	69707622	210	KIF23	ENSG00000137807	kinesin family member 23 [Source:HGNC Symbol;Acc:6392]	0	0	0	set(['intragenic', 'close to TSS', 'intron', 'exon'])	140	36.6737	216	49.323	186	45.9423	31	5.8861	28	6.44537
15	70388467	70390642	-196	TLE3	ENSG00000140332	transducin-like enhancer of split 3 (E(sp1) homolog, Drosophila) [Source:HGNC Symbol;Acc:11839]	0	0	0	set(['intragenic', 'close to TSS', 'intron', 'exon'])	140	36.6737	181	41.3309	124	30.6282	61	11.5823	29	6.67556
15	74906808	74908884	-368	CLK3	ENSG00000179335	CDC-like kinase 3 [Source:HGNC Symbol;Acc:2071]	0	0	0	set(['intragenic', 'close to TSS', 'intron', 'exon'])	140	36.6737	194	44.2994	222	54.8343	78	14.8102	58	13.3511
16	4363739	4366153	185	GLIS2	ENSG00000126603	GLIS family zinc finger 2 [Source:HGNC Symbol;Acc:29450]	0.0005	0	0	set(['intragenic', 'close to TSS', 'intron', 'exon'])	140	36.6737	201	45.8978	156	38.5322	62	11.7722	73	16.804
16	15743421	15744798	26	NDE1	ENSG00000072864	nudE nuclear distribution gene E homolog 1 (A. nidulans) [Source:HGNC Symbol;Acc:17619]	0	0	0	set(['intragenic', 'close to TSS', 'intron', 'exon'])	140	36.6737	184	42.0159	123	30.3812	53	10.0633	45	10.3586
17	42975989	42977276	197	EFTUD2	ENSG00000108883	elongation factor Tu GTP binding domain containing 2 [Source:HGNC Symbol;Acc:30858]	0	0	0	set(['intragenic', 'close to TSS', 'intron', 'exon'])	140	36.6737	195	44.5277	180	44.4602	98	18.6077	57	13.1209
17	79678769	79680231	130	SLC25A10	ENSG00000183048	solute carrier family 25 (mitochondrial carrier; dicarboxylate transporter), member 10 [Source:HGNC Symbol;Acc:10980]	0	0	0	set(['intragenic', 'close to TSS', 'intron', 'exon'])	140	36.6737	183	41.7876	147	36.3092	31	5.8861	47	10.819
17	80250035	80251172	87	AC132872.2	ENSG00000244773	--	0	0	0	set(['intragenic', 'close to TSS', 'intron', 'exon'])	140	36.6737	175	39.9608	124	30.6282	30	5.69623	14	3.22268
2	131129324	131130740	-148	PTPN18	ENSG00000072135	protein tyrosine phosphatase, non-receptor type 18 (brain-derived) [Source:HGNC Symbol;Acc:9649]	0	0	0	set(['intragenic', 'close to TSS', 'intron', 'exon'])	140	36.6737	152	34.7088	112	27.6642	36	6.83548	26	5.98499
2	232378650	232379840	-195	LINC00471	ENSG00000181798	long intergenic non-protein coding RNA 471 [Source:HGNC Symbol;Acc:28668]	0	0	0	set(['intragenic', 'close to TSS', 'intron', 'exon'])	140	36.6737	170	38.819	92	22.7241	31	5.8861	22	5.06422
20	37554458	37556166	227	FAM83D	ENSG00000101447	family with sequence similarity 83, member D [Source:HGNC Symbol;Acc:16122]	0	0	0	set(['intragenic', 'close to TSS', 'intron', 'exon'])	140	36.6737	195	44.5277	140	34.5802	59	11.2026	38	8.74729
22	37955830	37958467	662	CDC42EP1	ENSG00000128283	CDC42 effector protein (Rho GTPase binding) 1 [Source:HGNC Symbol;Acc:17014]	0.0109	0	0	set(['intragenic', 'close to TSS', 'intron', 'exon'])	140	36.6737	231	52.7482	152	37.5442	54	10.2532	52	11.97
22	38857090	38858025	-6352	KCNJ4	ENSG00000168135	potassium inwardly-rectifying channel, subfamily J, member 4 [Source:HGNC Symbol;Acc:6265]	0	0	0.0019	set(['intergenic', 'other'])	140	36.6737	76	17.3544	46	11.3621	23	4.36711	22	5.06422
4	2419776	2421083	-39	ZFYVE28	ENSG00000159733	zinc finger, FYVE domain containing 28 [Source:HGNC Symbol;Acc:29334]	0	0	0.0004	set(['intragenic', 'close to TSS', 'intron', 'exon'])	140	36.6737	109	24.8899	78	19.2661	33	6.26585	54	12.4304
5	5421493	5423432	-344	KIAA0947	ENSG00000164151	KIAA0947 [Source:HGNC Symbol;Acc:29154]	0	0	0	set(['intragenic', 'close to TSS', 'intron', 'exon'])	140	36.6737	163	37.2206	179	44.2132	68	12.9115	56	12.8907
5	37370701	37371971	-53	NUP155	ENSG00000113569	nucleoporin 155kDa [Source:HGNC Symbol;Acc:8063]	0	0	0.0002	set(['intragenic', 'close to TSS', 'intron', 'exon'])	140	36.6737	170	38.819	100	24.7001	51	9.68359	43	9.89824
5	172753964	172755818	165	STC2	ENSG00000113739	stanniocalcin 2 [Source:HGNC Symbol;Acc:11374]	0.0003	0	0	set(['intragenic', 'close to TSS', 'intron', 'exon'])	140	36.6737	182	41.5592	101	24.9471	35	6.6456	28	6.44537
6	73331500	73333264	465	KCNQ5	ENSG00000185760	potassium voltage-gated channel, KQT-like subfamily, member 5 [Source:HGNC Symbol;Acc:6299]	0	0	0	set(['intragenic', 'close to TSS', 'intron', 'exon'])	140	36.6737	161	36.7639	114	28.1582	35	6.6456	34	7.82652
8	24812504	24814517	1114	NEFL	ENSG00000104725	neurofilament, light polypeptide [Source:HGNC Symbol;Acc:7739]	0	0	0	set(['intragenic', 'close to TSS', 'intron', 'exon'])	140	36.6737	202	46.1262	182	44.9543	47	8.92409	43	9.89824
9	95431064	95433228	401	IPPK	ENSG00000127080	inositol 1,3,4,5,6-pentakisphosphate 2-kinase [Source:HGNC Symbol;Acc:14645]	0.0023	0	0	set(['intragenic', 'close to TSS', 'intron', 'exon'])	140	36.6737	233	53.2049	167	41.2492	98	18.6077	80	18.4153
X	39964321	39966513	-8761	BCOR	ENSG00000183337	BCL6 corepressor [Source:HGNC Symbol;Acc:20893]	0.0002	0	0	set(['intragenic', 'intron'])	140	36.6737	206	47.0395	175	43.2252	33	6.26585	42	9.66805
1	6661780	6663436	321	KLHL21	ENSG00000162413	kelch-like 21 (Drosophila) [Source:HGNC Symbol;Acc:29041]	0	0	0	set(['intragenic', 'close to TSS', 'intron', 'exon'])	139	36.4117	217	49.5514	130	32.1102	38	7.21523	23	5.29441
1	57888946	57890858	-173	DAB1	ENSG00000173406	disabled homolog 1 (Drosophila) [Source:HGNC Symbol;Acc:2661]	0	0	0	set(['intragenic', 'close to TSS', 'intron', 'exon'])	139	36.4117	134	30.5985	127	31.3692	28	5.31648	21	4.83403
1	156719942	156722348	-60	HDGF	ENSG00000143321	hepatoma-derived growth factor [Source:HGNC Symbol;Acc:4856]	0	0	0	set(['intragenic', 'close to TSS', 'intron', 'exon'])	139	36.4117	205	46.8112	167	41.2492	78	14.8102	61	14.0417
1	169454303	169455748	121	SLC19A2	ENSG00000117479	solute carrier family 19 (thiamine transporter), member 2 [Source:HGNC Symbol;Acc:10938]	0	0	0.0005	set(['intragenic', 'close to TSS', 'intron', 'exon'])	139	36.4117	150	34.2521	98	24.2061	35	6.6456	32	7.36614
1	228268796	228270780	-572	ARF1	ENSG00000143761	ADP-ribosylation factor 1 [Source:HGNC Symbol;Acc:652]	0.0004	0	0	set(['intragenic', 'close to TSS', 'intron', 'exon'])	139	36.4117	196	44.7561	173	42.7312	49	9.30384	57	13.1209
10	31891832	31893421	-901	RP11-472N13.2	ENSG00000223834	--	0.0002	0	0	set(['close to TSS', 'intergenic'])	139	36.4117	146	33.3387	124	30.6282	70	13.2912	61	14.0417
10	32047868	32049896	-3818	Y_RNA	ENSG00000222412	Y RNA [Source:RFAM;Acc:RF00019]	0.0002	0	0	set(['intergenic', 'other'])	139	36.4117	197	44.9844	137	33.8392	60	11.3925	57	13.1209
11	12131084	12133333	57	MICAL2	ENSG00000133816	microtubule associated monoxygenase, calponin and LIM domain containing 2 [Source:HGNC Symbol;Acc:24693]	0	0	0.0002	set(['intragenic', 'close to TSS', 'intron', 'exon'])	139	36.4117	166	37.9057	110	27.1702	56	10.633	60	13.8115
11	62312478	62314346	-58	RP11-864I4.4	ENSG00000257058	--	0	0	0	set(['intragenic', 'close to TSS', 'intron', 'exon'])	139	36.4117	263	60.0553	185	45.6953	78	14.8102	50	11.5096
12	21653785	21655173	6	RECQL	ENSG00000004700	RecQ protein-like (DNA helicase Q1-like) [Source:HGNC Symbol;Acc:9948]	0	0	0	set(['intragenic', 'close to TSS', 'intron', 'exon'])	139	36.4117	145	33.1104	131	32.3572	58	11.0127	27	6.21518
12	44228843	44230481	-107	TMEM117	ENSG00000139173	transmembrane protein 117 [Source:HGNC Symbol;Acc:25308]	0	0	0	set(['intragenic', 'close to TSS', 'intron', 'exon'])	139	36.4117	172	39.2757	120	29.6402	51	9.68359	57	13.1209
12	125401411	125402489	-36	UBC	ENSG00000150991	ubiquitin C [Source:HGNC Symbol;Acc:12468]	0	0.0176	0	set(['intragenic', 'close to TSS', 'intron', 'exon'])	139	36.4117	51	11.6457	79	19.5131	22	4.17724	27	6.21518
16	638499	640857	10	RAB40C	ENSG00000197562	RAB40C, member RAS oncogene family [Source:HGNC Symbol;Acc:18285]	0.0005	0	0.0002	set(['intragenic', 'close to TSS', 'intron', 'exon'])	139	36.4117	184	42.0159	153	37.7912	65	12.3418	72	16.5738
19	17185539	17187592	-222	HAUS8	ENSG00000131351	HAUS augmin-like complex, subunit 8 [Source:HGNC Symbol;Acc:30532]	0	0	0	set(['intragenic', 'close to TSS', 'intron', 'exon'])	139	36.4117	184	42.0159	134	33.0982	39	7.4051	36	8.2869
19	18432844	18434824	167	LSM4	ENSG00000130520	LSM4 homolog, U6 small nuclear RNA associated (S. cerevisiae) [Source:HGNC Symbol;Acc:17259]	0	0	0	set(['intragenic', 'close to TSS', 'intron', 'exon'])	139	36.4117	243	55.4884	140	34.5802	91	17.2786	46	10.5888
19	58891359	58892890	265	ZNF837	ENSG00000152475	zinc finger protein 837 [Source:HGNC Symbol;Acc:25164]	0	0	0	set(['intragenic', 'close to TSS', 'intron', 'exon'])	139	36.4117	169	38.5907	154	38.0382	24	4.55698	31	7.13594
2	70368698	70370288	-17044	AC016700.5	ENSG00000231327	--	0	0	0	set(['intergenic', 'other'])	139	36.4117	221	50.4648	129	31.8632	40	7.59497	40	9.20767
2	73297452	73299430	18	SFXN5	ENSG00000144040	sideroflexin 5 [Source:HGNC Symbol;Acc:16073]	0	0	0	set(['intragenic', 'close to TSS', 'intron', 'exon'])	139	36.4117	187	42.7009	142	35.0742	37	7.02535	38	8.74729
2	187713363	187714477	15	ZSWIM2	ENSG00000163012	zinc finger, SWIM-type containing 2 [Source:HGNC Symbol;Acc:30990]	0	0	0	set(['intragenic', 'close to TSS', 'intron', 'exon'])	139	36.4117	152	34.7088	88	21.7361	19	3.60761	18	4.14345
20	57606824	57608070	-10	ATP5E	ENSG00000124172	ATP synthase, H+ transporting, mitochondrial F1 complex, epsilon subunit [Source:HGNC Symbol;Acc:838]	0	0	0	set(['intragenic', 'close to TSS', 'intron', 'exon'])	139	36.4117	176	40.1891	123	30.3812	52	9.87347	22	5.06422
4	71767411	71768698	2	MOB1B	ENSG00000173542	MOB kinase activator 1B [Source:HGNC Symbol;Acc:29801]	0	0	0	set(['intragenic', 'close to TSS', 'intron', 'exon'])	139	36.4117	171	39.0474	122	30.1342	27	5.12661	30	6.90575
4	154265337	154266858	265	MND1	ENSG00000121211	meiotic nuclear divisions 1 homolog (S. cerevisiae) [Source:HGNC Symbol;Acc:24839]	0	0	0	set(['intragenic', 'close to TSS', 'intron', 'exon'])	139	36.4117	159	36.3072	135	33.3452	32	6.07598	41	9.43786
5	38845413	38847017	115	OSMR	ENSG00000145623	oncostatin M receptor [Source:HGNC Symbol;Acc:8507]	0	0	0	set(['intragenic', 'close to TSS', 'intron', 'exon'])	139	36.4117	195	44.5277	115	28.4052	54	10.2532	38	8.74729
5	43039390	43041178	-1392	AC025171.1	ENSG00000215068	--	0.0003	0	0.0013	set(['intragenic', 'close to TSS', 'intron', 'exon'])	139	36.4117	148	33.7954	118	29.1462	67	12.7216	49	11.2794
5	134073792	134075415	331	CAMLG	ENSG00000164615	calcium modulating ligand [Source:HGNC Symbol;Acc:1471]	0.0003	0	0	set(['intragenic', 'close to TSS', 'intron', 'exon'])	139	36.4117	198	45.2128	135	33.3452	46	8.73422	40	9.20767
7	30027239	30029897	353	AC007285.6	ENSG00000227014	--	0	0	0	set(['intragenic', 'close to TSS', 'intron', 'exon'])	139	36.4117	203	46.3545	186	45.9423	74	14.0507	48	11.0492
9	118706060	118707816	-19452	LINC00474	ENSG00000204148	long intergenic non-protein coding RNA 474 [Source:HGNC Symbol;Acc:23367]	0	0.0003	0.0028	set(['intergenic', 'other'])	139	36.4117	100	22.8347	102	25.1941	68	12.9115	45	10.3586
9	137787665	137789104	15727	FCN2	ENSG00000160339	ficolin (collagen/fibrinogen domain containing lectin) 2 (hucolin) [Source:HGNC Symbol;Acc:3624]	0	0	0	set(['intergenic', 'other'])	139	36.4117	125	28.5434	125	30.8752	61	11.5823	43	9.89824
1	26201068	26202639	-2133	Y_RNA	ENSG00000207302	Y RNA [Source:RFAM;Acc:RF00019]	0	0	0	set(['intergenic', 'other'])	138	36.1498	184	42.0159	110	27.1702	55	10.4431	35	8.05671
1	46016005	46017080	17	AKR1A1	ENSG00000117448	aldo-keto reductase family 1, member A1 (aldehyde reductase) [Source:HGNC Symbol;Acc:380]	0	0	0	set(['intragenic', 'close to TSS', 'intron', 'exon'])	138	36.1498	155	35.3938	115	28.4052	24	4.55698	36	8.2869
1	153377042	153377649	-8075	AL591704.7	ENSG00000224784	--	0	0	0	set(['intergenic', 'other'])	138	36.1498	128	29.2285	84	20.7481	7	1.32912	8	1.84153
1	165796498	165798544	463	UCK2	ENSG00000143179	uridine-cytidine kinase 2 [Source:HGNC Symbol;Acc:12562]	0.0004	0	0	set(['intragenic', 'close to TSS', 'intron', 'exon'])	138	36.1498	179	40.8742	154	38.0382	53	10.0633	42	9.66805
1	245132689	245135124	182	EFCAB2	ENSG00000203666	EF-hand calcium binding domain 2 [Source:HGNC Symbol;Acc:28166]	0	0	0	set(['intragenic', 'close to TSS', 'intron', 'exon'])	138	36.1498	281	64.1656	213	52.6113	54	10.2532	43	9.89824
10	38145760	38147520	-27	RP11-162G10.5	ENSG00000236514	--	0	0	0	set(['intragenic', 'close to TSS', 'intron', 'exon'])	138	36.1498	227	51.8348	163	40.2612	45	8.54435	52	11.97
11	10829494	10831333	53	EIF4G2	ENSG00000110321	eukaryotic translation initiation factor 4 gamma, 2 [Source:HGNC Symbol;Acc:3297]	0.0005	0	0	set(['intragenic', 'close to TSS', 'intron', 'exon'])	138	36.1498	239	54.575	208	51.3763	85	16.1393	64	14.7323
11	17410073	17411808	-62	KCNJ11	ENSG00000187486	potassium inwardly-rectifying channel, subfamily J, member 11 [Source:HGNC Symbol;Acc:6257]	0	0	0.0154	set(['intragenic', 'close to TSS', 'intron', 'exon'])	138	36.1498	112	25.5749	74	18.2781	34	6.45573	41	9.43786
11	58873594	58874960	-380	FAM111B	ENSG00000189057	family with sequence similarity 111, member B [Source:HGNC Symbol;Acc:24200]	0	0	0	set(['intragenic', 'close to TSS', 'intron', 'exon'])	138	36.1498	150	34.2521	98	24.2061	29	5.50636	18	4.14345
11	59317613	59319395	-7768	RNU7-58P	ENSG00000252893	RNA, U7 small nuclear 58 pseudogene [Source:HGNC Symbol;Acc:34154]	0	0	0	set(['intergenic', 'other'])	138	36.1498	184	42.0159	166	41.0022	47	8.92409	52	11.97
11	67055507	67057609	-203	ANKRD13D	ENSG00000172932	ankyrin repeat domain 13 family, member D [Source:HGNC Symbol;Acc:27880]	0.0006	0	0.0002	set(['intragenic', 'close to TSS', 'intron', 'exon'])	138	36.1498	234	53.4333	150	37.0502	78	14.8102	79	18.1851
12	57145359	57146504	-13	HSD17B6	ENSG00000025423	hydroxysteroid (17-beta) dehydrogenase 6 homolog (mouse) [Source:HGNC Symbol;Acc:23316]	0	0	0	set(['intragenic', 'close to TSS', 'intron', 'exon'])	138	36.1498	166	37.9057	124	30.6282	31	5.8861	26	5.98499
13	41634029	41636161	-19	ELF1	ENSG00000120690	E74-like factor 1 (ets domain transcription factor) [Source:HGNC Symbol;Acc:3316]	0	0	0	set(['intragenic', 'close to TSS', 'intron', 'exon'])	138	36.1498	177	40.4175	148	36.5562	47	8.92409	44	10.1284
13	42031067	42032839	259	C13orf15	ENSG00000102760	chromosome 13 open reading frame 15 [Source:HGNC Symbol;Acc:20369]	0	0	0.0004	set(['intragenic', 'close to TSS', 'intron', 'exon'])	138	36.1498	175	39.9608	73	18.0311	18	3.41774	25	5.75479
15	93351769	93353545	371	FAM174B	ENSG00000185442	family with sequence similarity 174, member B [Source:HGNC Symbol;Acc:34339]	0	0	0	set(['intragenic', 'close to TSS', 'intron', 'exon'])	138	36.1498	192	43.8427	183	45.2013	46	8.73422	42	9.66805
16	2581400	2583080	-820	CEMP1	ENSG00000205923	cementum protein 1 [Source:HGNC Symbol;Acc:32553]	0	0	0	set(['intragenic', 'close to TSS', 'intron', 'exon'])	138	36.1498	165	37.6773	121	29.8872	41	7.78485	51	11.7398
16	10837378	10838633	304	NUBP1	ENSG00000103274	nucleotide binding protein 1 [Source:HGNC Symbol;Acc:8041]	0	0	0	set(['intragenic', 'close to TSS', 'intron', 'exon'])	138	36.1498	129	29.4568	123	30.3812	42	7.97472	36	8.2869
17	58212232	58213554	-14408	CA4	ENSG00000167434	carbonic anhydrase IV [Source:HGNC Symbol;Acc:1375]	0	0	0	set(['intergenic', 'other'])	138	36.1498	161	36.7639	101	24.9471	29	5.50636	25	5.75479
17	74721842	74723694	-7	JMJD6	ENSG00000070495	jumonji domain containing 6 [Source:HGNC Symbol;Acc:19355]	0.0002	0	0	set(['intragenic', 'close to TSS', 'intron', 'exon'])	138	36.1498	171	39.0474	157	38.7792	59	11.2026	51	11.7398
19	1490069	1491830	-73	REEP6	ENSG00000115255	receptor accessory protein 6 [Source:HGNC Symbol;Acc:30078]	0	0	0	set(['intragenic', 'close to TSS', 'intron', 'exon'])	138	36.1498	133	30.3702	105	25.9351	33	6.26585	33	7.59633
19	42926974	42929007	-430	AC011497.1	ENSG00000213904	--	0	0	0.0311	set(['intragenic', 'close to TSS', 'intron', 'exon'])	138	36.1498	133	30.3702	90	22.2301	45	8.54435	29	6.67556
2	233414811	233416119	-50	EIF4E2	ENSG00000135930	eukaryotic translation initiation factor 4E family member 2 [Source:HGNC Symbol;Acc:3293]	0	0	0	set(['intragenic', 'close to TSS', 'intron', 'exon'])	138	36.1498	220	50.2364	148	36.5562	42	7.97472	18	4.14345
3	128597506	128599102	-134	ACAD9	ENSG00000177646	acyl-CoA dehydrogenase family, member 9 [Source:HGNC Symbol;Acc:21497]	0	0	0.0005	set(['intragenic', 'close to TSS', 'intron', 'exon'])	138	36.1498	183	41.7876	105	25.9351	54	10.2532	45	10.3586
3	194979633	194981453	266	C3orf21	ENSG00000173950	chromosome 3 open reading frame 21 [Source:HGNC Symbol;Acc:26639]	0	0	0	set(['intragenic', 'close to TSS', 'intron', 'exon'])	138	36.1498	159	36.3072	136	33.5922	48	9.11397	37	8.51709
4	85417798	85420698	355	NKX6-1	ENSG00000163623	NK6 homeobox 1 [Source:HGNC Symbol;Acc:7839]	0.0003	0	0	set(['intragenic', 'close to TSS', 'intron', 'exon'])	138	36.1498	224	51.1498	154	38.0382	54	10.2532	67	15.4228
5	37248829	37250373	-71	C5orf42	ENSG00000197603	chromosome 5 open reading frame 42 [Source:HGNC Symbol;Acc:25801]	0	0	0.0007	set(['intragenic', 'close to TSS', 'intron', 'exon'])	138	36.1498	175	39.9608	117	28.8992	60	11.3925	43	9.89824
5	65220708	65222677	-610	ERBB2IP	ENSG00000112851	erbb2 interacting protein [Source:HGNC Symbol;Acc:15842]	0	0	0	set(['intragenic', 'close to TSS', 'intron', 'exon'])	138	36.1498	200	45.6695	152	37.5442	73	13.8608	46	10.5888
5	173042773	173044133	-92	BOD1	ENSG00000145919	biorientation of chromosomes in cell division 1 [Source:HGNC Symbol;Acc:25114]	0	0	0.0009	set(['intragenic', 'close to TSS', 'intron', 'exon'])	138	36.1498	83	18.9528	70	17.2901	38	7.21523	23	5.29441
6	159290109	159291547	-125	C6orf99	ENSG00000203711	chromosome 6 open reading frame 99 [Source:HGNC Symbol;Acc:21179]	0	0	0	set(['intragenic', 'close to TSS', 'intron', 'exon'])	138	36.1498	142	32.4253	118	29.1462	30	5.69623	31	7.13594
X	77358992	77360294	-27	PGK1	ENSG00000102144	phosphoglycerate kinase 1 [Source:HGNC Symbol;Acc:8896]	0	0	0	set(['intragenic', 'close to TSS', 'intron', 'exon'])	138	36.1498	137	31.2836	102	25.1941	25	4.74686	24	5.5246
1	192777400	192778715	-111	RGS2	ENSG00000116741	regulator of G-protein signaling 2, 24kDa [Source:HGNC Symbol;Acc:9998]	0	0	0	set(['intragenic', 'close to TSS', 'intron', 'exon'])	137	35.8878	159	36.3072	98	24.2061	33	6.26585	27	6.21518
1	228674064	228676133	337	RNF187	ENSG00000168159	ring finger protein 187 [Source:HGNC Symbol;Acc:27146]	0.0003	0	0.001	set(['intragenic', 'close to TSS', 'intron', 'exon'])	137	35.8878	211	48.1813	125	30.8752	65	12.3418	65	14.9625
1	234613535	234615347	408	TARBP1	ENSG00000059588	TAR (HIV-1) RNA binding protein 1 [Source:HGNC Symbol;Acc:11568]	0	0	0	set(['intragenic', 'close to TSS', 'intron', 'exon'])	137	35.8878	201	45.8978	171	42.2372	57	10.8228	37	8.51709
11	9385413	9386576	-20174	IPO7	ENSG00000205339	importin 7 [Source:HGNC Symbol;Acc:9852]	0	0	0	set(['intergenic', 'other'])	137	35.8878	190	43.386	152	37.5442	22	4.17724	31	7.13594
12	48591171	48592733	5218	OR10AD1	ENSG00000172640	olfactory receptor, family 10, subfamily AD, member 1 [Source:HGNC Symbol;Acc:14819]	0	0	0	set(['intergenic', 'other'])	137	35.8878	157	35.8505	141	34.8272	39	7.4051	32	7.36614
12	56521337	56523477	231	RP11-603J24.5	ENSG00000258317	--	0.0004	0	0.0003	set(['intragenic', 'close to TSS', 'intron', 'exon'])	137	35.8878	188	42.9293	140	34.5802	55	10.4431	59	13.5813
15	101790621	101792732	461	CHSY1	ENSG00000131873	chondroitin sulfate synthase 1 [Source:HGNC Symbol;Acc:17198]	0	0	0	set(['intragenic', 'close to TSS', 'intron', 'exon'])	137	35.8878	192	43.8427	126	31.1222	47	8.92409	52	11.97
16	1727825	1729320	259	HN1L	ENSG00000206053	hematological and neurological expressed 1-like [Source:HGNC Symbol;Acc:14137]	0	0	0	set(['intragenic', 'close to TSS', 'intron', 'exon'])	137	35.8878	165	37.6773	124	30.6282	60	11.3925	38	8.74729
16	30102848	30103614	-23	TBX6	ENSG00000149922	T-box 6 [Source:HGNC Symbol;Acc:11605]	0	0	0.0073	set(['intragenic', 'close to TSS', 'intron', 'exon'])	137	35.8878	56	12.7874	36	8.89205	15	2.84812	12	2.7623
16	88728730	88730355	-24	MVD	ENSG00000167508	mevalonate (diphospho) decarboxylase [Source:HGNC Symbol;Acc:7529]	0	0	0.0016	set(['intragenic', 'close to TSS', 'intron', 'exon'])	137	35.8878	138	31.5119	83	20.5011	56	10.633	32	7.36614
17	27037544	27038942	-139	PROCA1	ENSG00000167525	protein interacting with cyclin A1 [Source:HGNC Symbol;Acc:28600]	0	0	0	set(['intragenic', 'close to TSS', 'intron', 'exon'])	137	35.8878	167	38.134	128	31.6162	31	5.8861	32	7.36614
17	36904717	36906926	209	AC006449.1	ENSG00000227450	Uncharacterized proteincDNA FLJ52623 [Source:UniProtKB/TrEMBL;Acc:B7Z235]	0	0	0.0002	set(['intragenic', 'close to TSS', 'exon'])	137	35.8878	161	36.7639	135	33.3452	57	10.8228	38	8.74729
17	79826079	79827974	1764	ARHGDIA	ENSG00000141522	Rho GDP dissociation inhibitor (GDI) alpha [Source:HGNC Symbol;Acc:678]	0	0.0004	0.0007	set(['intragenic', 'close to TSS', 'intron', 'exon'])	137	35.8878	121	27.63	126	31.1222	58	11.0127	53	12.2002
17	80415703	80417448	-11	NARF	ENSG00000141562	nuclear prelamin A recognition factor [Source:HGNC Symbol;Acc:29916]	0	0	0	set(['intragenic', 'close to TSS', 'intron', 'exon'])	137	35.8878	178	40.6458	137	33.8392	38	7.21523	33	7.59633
19	36207302	36208852	-843	MLL4	ENSG00000105663	Histone-lysine N-methyltransferase MLL4 [Source:UniProtKB/Swiss-Prot;Acc:Q9UMN6]	0	0	0	set(['intragenic', 'close to TSS', 'intron', 'exon'])	137	35.8878	124	28.3151	104	25.6881	34	6.45573	37	8.51709
19	58873076	58874650	216	ZNF497	ENSG00000174586	zinc finger protein 497 [Source:HGNC Symbol;Acc:23714]	0	0	0	set(['intragenic', 'close to TSS', 'intron', 'exon'])	137	35.8878	188	42.9293	134	33.0982	51	9.68359	37	8.51709
2	27308295	27310245	-344	KHK	ENSG00000138030	ketohexokinase (fructokinase) [Source:HGNC Symbol;Acc:6315]	0	0	0	set(['intragenic', 'close to TSS', 'intron', 'exon'])	137	35.8878	184	42.0159	133	32.8512	45	8.54435	35	8.05671
2	47402399	47404578	104	CALM2	ENSG00000143933	calmodulin 2 (phosphorylase kinase, delta) [Source:HGNC Symbol;Acc:1445]	0.0002	0	0	set(['intragenic', 'close to TSS', 'intron', 'exon'])	137	35.8878	264	60.2837	193	47.6713	49	9.30384	36	8.2869
2	73113957	73115450	193	SPR	ENSG00000116096	sepiapterin reductase (7,8-dihydrobiopterin:NADP+ oxidoreductase) [Source:HGNC Symbol;Acc:11257]	0	0	0	set(['intragenic', 'close to TSS', 'intron', 'exon'])	137	35.8878	129	29.4568	129	31.8632	38	7.21523	23	5.29441
2	85838573	85839874	-2	USP39	ENSG00000168883	ubiquitin specific peptidase 39 [Source:HGNC Symbol;Acc:20071]	0	0	0	set(['intragenic', 'close to TSS', 'intron', 'exon'])	137	35.8878	175	39.9608	113	27.9112	22	4.17724	31	7.13594
2	96986603	96988135	100	AC021188.4	ENSG00000230747	--	0	0	0	set(['intragenic', 'close to TSS', 'intron', 'exon'])	137	35.8878	106	24.2048	94	23.2181	27	5.12661	33	7.59633
20	44562180	44564280	-36	PCIF1	ENSG00000100982	PDX1 C-terminal inhibiting factor 1 [Source:HGNC Symbol;Acc:16200]	0.0003	0	0.0002	set(['intragenic', 'close to TSS', 'intron', 'exon'])	137	35.8878	179	40.8742	152	37.5442	82	15.5697	67	15.4228
3	49823250	49824939	-119	IP6K1	ENSG00000176095	inositol hexakisphosphate kinase 1 [Source:HGNC Symbol;Acc:18360]	0	0	0	set(['intragenic', 'close to TSS', 'intron', 'exon'])	137	35.8878	162	36.9923	131	32.3572	39	7.4051	37	8.51709
4	1339730	1341859	-259	KIAA1530	ENSG00000163945	KIAA1530 [Source:HGNC Symbol;Acc:29304]	0	0	0	set(['intragenic', 'close to TSS', 'intron', 'exon'])	137	35.8878	219	50.0081	151	37.2972	43	8.1646	33	7.59633
4	88928122	88929795	139	PKD2	ENSG00000118762	polycystic kidney disease 2 (autosomal dominant) [Source:HGNC Symbol;Acc:9009]	0	0	0.0002	set(['intragenic', 'close to TSS', 'intron', 'exon'])	137	35.8878	174	39.7324	95	23.4651	40	7.59497	31	7.13594
4	187111545	187113568	-117	CYP4V2	ENSG00000145476	cytochrome P450, family 4, subfamily V, polypeptide 2 [Source:HGNC Symbol;Acc:23198]	0	0	0	set(['intragenic', 'close to TSS', 'intron', 'exon'])	137	35.8878	183	41.7876	149	36.8032	51	9.68359	34	7.82652
5	10306659	10308298	182	CMBL	ENSG00000164237	carboxymethylenebutenolidase homolog (Pseudomonas) [Source:HGNC Symbol;Acc:25090]	0.0003	0	0.042	set(['intragenic', 'close to TSS', 'intron', 'exon'])	137	35.8878	162	36.9923	89	21.9831	71	13.4811	37	8.51709
5	53813253	53815589	829	SNX18	ENSG00000178996	sorting nexin 18 [Source:HGNC Symbol;Acc:19245]	0	0	0	set(['intragenic', 'close to TSS', 'intron', 'exon'])	137	35.8878	200	45.6695	131	32.3572	63	11.9621	47	10.819
5	134181055	134182436	-40	C5orf24	ENSG00000181904	chromosome 5 open reading frame 24 [Source:HGNC Symbol;Acc:26746]	0	0	0	set(['intragenic', 'close to TSS', 'intron', 'exon'])	137	35.8878	159	36.3072	122	30.1342	57	10.8228	35	8.05671
6	15662203	15663809	145	DTNBP1	ENSG00000047579	dystrobrevin binding protein 1 [Source:HGNC Symbol;Acc:17328]	0	0	0	set(['intragenic', 'close to TSS', 'intron', 'exon'])	137	35.8878	195	44.5277	123	30.3812	39	7.4051	33	7.59633
6	36646043	36648687	818	CDKN1A	ENSG00000124762	cyclin-dependent kinase inhibitor 1A (p21, Cip1) [Source:HGNC Symbol;Acc:1784]	0.0003	0	0	set(['intragenic', 'close to TSS', 'intron', 'exon'])	137	35.8878	222	50.6931	154	38.0382	61	11.5823	58	13.3511
6	136609770	136612015	27	BCLAF1	ENSG00000029363	BCL2-associated transcription factor 1 [Source:HGNC Symbol;Acc:16863]	0	0	0	set(['intragenic', 'close to TSS', 'intron', 'exon'])	137	35.8878	191	43.6143	166	41.0022	79	15.0001	45	10.3586
7	100805982	100807127	1841	VGF	ENSG00000128564	VGF nerve growth factor inducible [Source:HGNC Symbol;Acc:12684]	0	0	0.0112	set(['intragenic', 'intron', 'exon'])	137	35.8878	131	29.9135	46	11.3621	12	2.27849	14	3.22268
7	100887038	100888617	185	FIS1	ENSG00000214253	fission 1 (mitochondrial outer membrane) homolog (S. cerevisiae) [Source:HGNC Symbol;Acc:21689]	0	0	0.0009	set(['intragenic', 'close to TSS', 'intron', 'exon'])	137	35.8878	98	22.378	85	20.9951	37	7.02535	22	5.06422
8	144897182	144898887	-485	SCRIB	ENSG00000180900	scribbled homolog (Drosophila) [Source:HGNC Symbol;Acc:30377]	0	0	0.0012	set(['intragenic', 'close to TSS', 'intron', 'exon'])	137	35.8878	98	22.378	74	18.2781	39	7.4051	28	6.44537
8	145668793	145670351	225	TONSL	ENSG00000160949	tonsoku-like, DNA repair protein [Source:HGNC Symbol;Acc:7801]	0	0	0	set(['intragenic', 'close to TSS', 'intron', 'exon'])	137	35.8878	164	37.449	112	27.6642	26	4.93673	23	5.29441
9	137347684	137349056	49943	RXRA	ENSG00000186350	retinoid X receptor, alpha [Source:HGNC Symbol;Acc:10477]	0	0	0	set(['intergenic', 'other'])	137	35.8878	177	40.4175	137	33.8392	40	7.59497	43	9.89824
X	47517781	47519150	41	UXT	ENSG00000126756	ubiquitously-expressed transcript [Source:HGNC Symbol;Acc:12641]	0	0	0	set(['intragenic', 'close to TSS', 'intron', 'exon'])	137	35.8878	172	39.2757	99	24.4531	37	7.02535	14	3.22268
1	156023622	156025258	-102	LAMTOR2	ENSG00000116586	late endosomal/lysosomal adaptor, MAPK and MTOR activator 2 [Source:HGNC Symbol;Acc:29796]	0	0	0.0004	set(['intragenic', 'close to TSS', 'intron', 'exon'])	136	35.6259	127	29.0001	91	22.4771	43	8.1646	31	7.13594
1	226308888	226310736	-25891	RP11-275I14.4	ENSG00000234478	--	0	0	0	set(['intragenic', 'intron'])	136	35.6259	228	52.0632	148	36.5562	55	10.4431	56	12.8907
1	229761053	229762698	-81	TAF5L	ENSG00000135801	TAF5-like RNA polymerase II, p300/CBP-associated factor (PCAF)-associated factor, 65kDa [Source:HGNC Symbol;Acc:17304]	0	0	0.0007	set(['intragenic', 'close to TSS', 'intron', 'exon'])	136	35.6259	181	41.3309	115	28.4052	58	11.0127	44	10.1284
10	71991821	71993873	246	PPA1	ENSG00000180817	pyrophosphatase (inorganic) 1 [Source:HGNC Symbol;Acc:9226]	0	0	0	set(['intragenic', 'close to TSS', 'intron', 'exon'])	136	35.6259	192	43.8427	178	43.9662	57	10.8228	34	7.82652
11	20408405	20410098	8	PRMT3	ENSG00000185238	protein arginine methyltransferase 3 [Source:HGNC Symbol;Acc:30163]	0	0	0	set(['intragenic', 'close to TSS', 'intron', 'exon'])	136	35.6259	222	50.6931	146	36.0622	55	10.4431	66	15.1927
11	85778784	85781273	-2	PICALM	ENSG00000073921	phosphatidylinositol binding clathrin assembly protein [Source:HGNC Symbol;Acc:15514]	0.0005	0	0	set(['intragenic', 'close to TSS', 'intron', 'exon'])	136	35.6259	276	63.0239	188	46.4363	77	14.6203	62	14.2719
15	75639113	75641572	-904	NEIL1	ENSG00000140398	nei endonuclease VIII-like 1 (E. coli) [Source:HGNC Symbol;Acc:18448]	0.0004	0	0.0028	set(['intragenic', 'close to TSS', 'intron', 'exon'])	136	35.6259	157	35.8505	119	29.3932	85	16.1393	73	16.804
16	3073862	3074582	65	HCFC1R1	ENSG00000103145	host cell factor C1 regulator 1 (XPO1 dependent) [Source:HGNC Symbol;Acc:21198]	0	0	0	set(['intragenic', 'close to TSS', 'intron', 'exon'])	136	35.6259	138	31.5119	97	23.9591	45	8.54435	29	6.67556
16	89752907	89754378	263	CDK10	ENSG00000185324	cyclin-dependent kinase 10 [Source:HGNC Symbol;Acc:1770]	0	0	0	set(['intragenic', 'close to TSS', 'intron', 'exon'])	136	35.6259	157	35.8505	89	21.9831	28	5.31648	32	7.36614
19	14560728	14561566	10076	PKN1	ENSG00000123143	protein kinase N1 [Source:HGNC Symbol;Acc:9405]	0	0	0	set(['intragenic', 'intron', 'exon'])	136	35.6259	130	29.6851	53	13.0911	17	3.22786	16	3.68307
19	55628410	55629492	-24	PPP1R12C	ENSG00000125503	protein phosphatase 1, regulatory subunit 12C [Source:HGNC Symbol;Acc:14947]	0	0.0001	0.0024	set(['intragenic', 'close to TSS', 'intron', 'exon'])	136	35.6259	72	16.441	48	11.8561	17	3.22786	36	8.2869
20	277669	279434	338	AL034548.2	ENSG00000247315	--	0	0	0	set(['intragenic', 'close to TSS', 'intron', 'exon'])	136	35.6259	185	42.2443	129	31.8632	41	7.78485	31	7.13594
3	111804563	111806011	3	C3orf52	ENSG00000114529	chromosome 3 open reading frame 52 [Source:HGNC Symbol;Acc:26255]	0	0	0	set(['intragenic', 'close to TSS', 'intron', 'exon'])	136	35.6259	164	37.449	102	25.1941	31	5.8861	32	7.36614
4	6675383	6676831	-550	RP11-539L10.3	ENSG00000251580	--	0	0	0	set(['intragenic', 'close to TSS', 'intron', 'exon'])	136	35.6259	183	41.7876	114	28.1582	58	11.0127	33	7.59633
4	111116961	111120510	787	ELOVL6	ENSG00000170522	ELOVL fatty acid elongase 6 [Source:HGNC Symbol;Acc:15829]	0.0336	0	0.0002	set(['intragenic', 'close to TSS', 'intron', 'exon'])	136	35.6259	245	55.9451	183	45.2013	68	12.9115	77	17.7248
5	10249386	10250968	137	CCT5	ENSG00000150753	chaperonin containing TCP1, subunit 5 (epsilon) [Source:HGNC Symbol;Acc:1618]	0	0	0.0005	set(['intragenic', 'close to TSS', 'intron', 'exon'])	136	35.6259	188	42.9293	148	36.5562	80	15.1899	36	8.2869
5	96142878	96144489	-41	ERAP1	ENSG00000164307	endoplasmic reticulum aminopeptidase 1 [Source:HGNC Symbol;Acc:18173]	0	0	0	set(['intragenic', 'close to TSS', 'intron', 'exon'])	136	35.6259	201	45.8978	136	33.5922	32	6.07598	24	5.5246
6	33384939	33386617	42	CUTA	ENSG00000112514	cutA divalent cation tolerance homolog (E. coli) [Source:HGNC Symbol;Acc:21101]	0	0	0	set(['intragenic', 'close to TSS', 'intron', 'exon'])	136	35.6259	178	40.6458	109	26.9232	34	6.45573	39	8.97748
6	71665176	71666601	853	B3GAT2	ENSG00000112309	beta-1,3-glucuronyltransferase 2 (glucuronosyltransferase S) [Source:HGNC Symbol;Acc:922]	0	0	0	set(['intragenic', 'close to TSS', 'intron', 'exon'])	136	35.6259	157	35.8505	82	20.2541	26	4.93673	30	6.90575
8	48920688	48921510	89	UBE2V2	ENSG00000169139	ubiquitin-conjugating enzyme E2 variant 2 [Source:HGNC Symbol;Acc:12495]	0	0	0	set(['intragenic', 'close to TSS', 'intron', 'exon'])	136	35.6259	168	38.3623	96	23.7121	28	5.31648	14	3.22268
9	140062905	140065140	481	LRRC26	ENSG00000184709	leucine rich repeat containing 26 [Source:HGNC Symbol;Acc:31409]	0.0003	0	0.0002	set(['intragenic', 'close to TSS', 'intron', 'exon'])	136	35.6259	162	36.9923	131	32.3572	61	11.5823	46	10.5888
X	48930979	48932170	74	PRAF2	ENSG00000243279	PRA1 domain family, member 2 [Source:HGNC Symbol;Acc:28911]	0	0	0.0225	set(['intragenic', 'close to TSS', 'intron', 'exon'])	136	35.6259	149	34.0237	55	13.5851	36	6.83548	14	3.22268
1	36183726	36185151	-15	C1orf216	ENSG00000142686	chromosome 1 open reading frame 216 [Source:HGNC Symbol;Acc:26800]	0	0	0	set(['intragenic', 'close to TSS', 'intron', 'exon'])	135	35.3639	153	34.9371	120	29.6402	36	6.83548	29	6.67556
1	150253697	150255498	-355	C1orf51	ENSG00000159208	chromosome 1 open reading frame 51 [Source:HGNC Symbol;Acc:25200]	0	0	0.0007	set(['intragenic', 'close to TSS', 'intron', 'exon'])	135	35.3639	161	36.7639	106	26.1821	47	8.92409	40	9.20767
1	226249117	226251663	12	H3F3A	ENSG00000163041	H3 histone, family 3A [Source:HGNC Symbol;Acc:4764]	0.0007	0	0	set(['intragenic', 'close to TSS', 'intron', 'exon'])	135	35.3639	215	49.0947	187	46.1893	60	11.3925	57	13.1209
11	9594223	9596006	-113	WEE1	ENSG00000166483	WEE1 homolog (S. pombe) [Source:HGNC Symbol;Acc:12761]	0	0	0	set(['intragenic', 'close to TSS', 'intron', 'exon'])	135	35.3639	191	43.6143	152	37.5442	43	8.1646	35	8.05671
11	57405016	57406962	141	AP000662.4	ENSG00000254602	--	0	0	0.0791	set(['intragenic', 'close to TSS', 'intron', 'exon'])	135	35.3639	154	35.1655	108	26.6761	93	17.6583	39	8.97748
11	64084373	64086158	-235	TRMT112	ENSG00000173113	tRNA methyltransferase 11-2 homolog (S. cerevisiae) [Source:HGNC Symbol;Acc:26940]	0.0005	0	0	set(['intragenic', 'close to TSS', 'intron', 'exon'])	135	35.3639	207	47.2679	124	30.6282	54	10.2532	50	11.5096
11	65418813	65421083	2196	SIPA1	ENSG00000213445	signal-induced proliferation-associated 1 [Source:HGNC Symbol;Acc:10885]	0	0	0	set(['intragenic', 'close to TSS', 'intron', 'exon'])	135	35.3639	183	41.7876	154	38.0382	84	15.9494	58	13.3511
11	75919573	75921054	1461	WNT11	ENSG00000085741	wingless-type MMTV integration site family, member 11 [Source:HGNC Symbol;Acc:12776]	0	0	0	set(['intragenic', 'close to TSS', 'intron'])	135	35.3639	231	52.7482	185	45.6953	46	8.73422	39	8.97748
12	13043372	13044776	359	GPRC5A	ENSG00000013588	G protein-coupled receptor, family C, group 5, member A [Source:HGNC Symbol;Acc:9836]	0	0	0	set(['intragenic', 'close to TSS', 'intron', 'exon'])	135	35.3639	158	36.0789	128	31.6162	43	8.1646	37	8.51709
12	69201319	69203365	99	MDM2	ENSG00000135679	Mdm2 p53 binding protein homolog (mouse) [Source:HGNC Symbol;Acc:6973]	0.0003	0	0	set(['intragenic', 'close to TSS', 'intron', 'exon'])	135	35.3639	210	47.9529	215	53.1053	60	11.3925	56	12.8907
12	98908694	98910583	9	TMPO	ENSG00000120802	thymopoietin [Source:HGNC Symbol;Acc:11875]	0	0	0.0004	set(['intragenic', 'close to TSS', 'intron', 'exon'])	135	35.3639	191	43.6143	111	27.4172	59	11.2026	48	11.0492
15	65185762	65187013	-17713	ANKDD1A	ENSG00000166839	ankyrin repeat and death domain containing 1A [Source:HGNC Symbol;Acc:28002]	0	0	0	set(['intragenic', 'intron'])	135	35.3639	117	26.7166	84	20.7481	13	2.46837	11	2.53211
15	90318774	90320291	-56	MESP2	ENSG00000188095	mesoderm posterior 2 homolog (mouse) [Source:HGNC Symbol;Acc:29659]	0	0	0	set(['intragenic', 'close to TSS', 'intron', 'exon'])	135	35.3639	166	37.9057	81	20.0071	26	4.93673	24	5.5246
16	188509	189187	11	NPRL3	ENSG00000103148	nitrogen permease regulator-like 3 (S. cerevisiae) [Source:HGNC Symbol;Acc:14124]	0	0	0	set(['intragenic', 'close to TSS', 'intron', 'exon'])	135	35.3639	179	40.8742	94	23.2181	12	2.27849	10	2.30192
17	40573349	40575792	545	PTRF	ENSG00000177469	polymerase I and transcript release factor [Source:HGNC Symbol;Acc:9688]	0	0	0	set(['intragenic', 'close to TSS', 'intron', 'exon'])	135	35.3639	192	43.8427	151	37.2972	73	13.8608	57	13.1209
17	80709520	80710816	186	TBCD	ENSG00000141556	tubulin folding cofactor D [Source:HGNC Symbol;Acc:11581]	0	0	0	set(['intragenic', 'close to TSS', 'intron', 'exon'])	135	35.3639	134	30.5985	109	26.9232	29	5.50636	14	3.22268
19	5680370	5681567	-57	C19orf70	ENSG00000174917	chromosome 19 open reading frame 70 [Source:HGNC Symbol;Acc:33702]	0	0.0223	0.0019	set(['intragenic', 'close to TSS', 'intron', 'exon'])	135	35.3639	49	11.189	61	15.0671	35	6.6456	28	6.44537
19	50144881	50145608	-137	SCAF1	ENSG00000126461	SR-related CTD-associated factor 1 [Source:HGNC Symbol;Acc:30403]	0	0.0726		set(['intragenic', 'close to TSS', 'intron', 'exon'])	135	35.3639	41	9.36224	21	5.18703	19	3.60761	19	4.37364
20	16709921	16711019	-135	SNRPB2	ENSG00000125870	small nuclear ribonucleoprotein polypeptide B [Source:HGNC Symbol;Acc:11155]	0	0.0002	0.0008	set(['intragenic', 'close to TSS', 'intron', 'exon'])	135	35.3639	82	18.7245	85	20.9951	35	6.6456	34	7.82652
3	96531657	96534550	-321	EPHA6	ENSG00000080224	EPH receptor A6 [Source:HGNC Symbol;Acc:19296]	0	0	0	set(['intragenic', 'close to TSS', 'intron', 'exon'])	135	35.3639	288	65.764	203	50.1413	38	7.21523	43	9.89824
4	71858648	71859985	37	DCK	ENSG00000156136	deoxycytidine kinase [Source:HGNC Symbol;Acc:2704]	0	0	0	set(['intragenic', 'close to TSS', 'intron', 'exon'])	135	35.3639	173	39.5041	153	37.7912	49	9.30384	27	6.21518
4	84405556	84406693	94	FAM175A	ENSG00000163322	family with sequence similarity 175, member A [Source:HGNC Symbol;Acc:25829]	0	0	0	set(['intragenic', 'close to TSS', 'intron', 'exon'])	135	35.3639	212	48.4096	139	34.3332	26	4.93673	23	5.29441
4	99181269	99183565	-117	RAP1GDS1	ENSG00000138698	RAP1, GTP-GDP dissociation stimulator 1 [Source:HGNC Symbol;Acc:9859]	0	0	0	set(['intragenic', 'close to TSS', 'intron', 'exon'])	135	35.3639	208	47.4962	154	38.0382	57	10.8228	46	10.5888
5	1343941	1346314	87	CLPTM1L	ENSG00000049656	CLPTM1-like [Source:HGNC Symbol;Acc:24308]	0.0004	0	0	set(['intragenic', 'close to TSS', 'intron', 'exon'])	135	35.3639	210	47.9529	184	45.4483	83	15.7596	78	17.955
5	32173181	32175348	144	GOLPH3	ENSG00000113384	golgi phosphoprotein 3 (coat-protein) [Source:HGNC Symbol;Acc:15452]	0	0	0	set(['intragenic', 'close to TSS', 'intron', 'exon'])	135	35.3639	199	45.4411	157	38.7792	81	15.3798	41	9.43786
5	39073179	39075471	166	RICTOR	ENSG00000164327	RPTOR independent companion of MTOR, complex 2 [Source:HGNC Symbol;Acc:28611]	0	0	0	set(['intragenic', 'close to TSS', 'intron', 'exon'])	135	35.3639	236	53.89	180	44.4602	93	17.6583	66	15.1927
5	43017670	43018762	-314	CTD-2035E11.3	ENSG00000251131	--	0	0	0.0004	set(['intragenic', 'close to TSS', 'intron', 'exon'])	135	35.3639	181	41.3309	99	24.4531	46	8.73422	25	5.75479
5	90575770	90576973	588	RP11-213H15.1	ENSG00000234292	--	0	0	0	set(['intragenic', 'close to TSS', 'exon'])	135	35.3639	128	29.2285	106	26.1821	36	6.83548	30	6.90575
5	134368470	134371088	209	PITX1	ENSG00000069011	paired-like homeodomain 1 [Source:HGNC Symbol;Acc:9004]	0.0004	0	0	set(['intragenic', 'close to TSS', 'intron', 'exon'])	135	35.3639	224	51.1498	136	33.5922	51	9.68359	46	10.5888
5	142782948	142785629	-56	NR3C1	ENSG00000113580	nuclear receptor subfamily 3, group C, member 1 (glucocorticoid receptor) [Source:HGNC Symbol;Acc:7978]	0.0004	0	0	set(['intragenic', 'close to TSS', 'intron', 'exon'])	135	35.3639	277	63.2522	195	48.1653	55	10.4431	39	8.97748
7	3339779	3341281	-549	SDK1	ENSG00000146555	sidekick homolog 1, cell adhesion molecule (chicken) [Source:HGNC Symbol;Acc:19307]	0	0	0	set(['intragenic', 'close to TSS', 'intron', 'exon'])	135	35.3639	212	48.4096	139	34.3332	24	4.55698	32	7.36614
8	28747186	28748261	36	INTS9	ENSG00000104299	integrator complex subunit 9 [Source:HGNC Symbol;Acc:25592]	0	0.0183	0	set(['intragenic', 'close to TSS', 'intron', 'exon'])	135	35.3639	55	12.5591	83	20.5011	30	5.69623	23	5.29441
9	19048881	19049934	36	RRAGA	ENSG00000155876	Ras-related GTP binding A [Source:HGNC Symbol;Acc:16963]	0	0	0	set(['intragenic', 'close to TSS', 'exon'])	135	35.3639	128	29.2285	87	21.4891	34	6.45573	14	3.22268
9	130158223	130160080	-269	SLC2A8	ENSG00000136856	solute carrier family 2 (facilitated glucose transporter), member 8 [Source:HGNC Symbol;Acc:13812]	0	0	0	set(['intragenic', 'close to TSS', 'intron', 'exon'])	135	35.3639	145	33.1104	80	19.7601	18	3.41774	32	7.36614
1	23880696	23882429	4004	ID3	ENSG00000117318	inhibitor of DNA binding 3, dominant negative helix-loop-helix protein [Source:HGNC Symbol;Acc:5362]	0	0	0	set(['intergenic', 'other'])	134	35.102	202	46.1262	150	37.0502	34	6.45573	28	6.44537
1	235811844	235813509	617	GNG4	ENSG00000168243	guanine nucleotide binding protein (G protein), gamma 4 [Source:HGNC Symbol;Acc:4407]	0	0	0	set(['intragenic', 'close to TSS', 'intron', 'exon'])	134	35.102	169	38.5907	107	26.4291	37	7.02535	41	9.43786
11	75061555	75063639	107	ARRB1	ENSG00000137486	arrestin, beta 1 [Source:HGNC Symbol;Acc:711]	0	0	0	set(['intragenic', 'close to TSS', 'intron', 'exon'])	134	35.102	178	40.6458	129	31.8632	57	10.8228	41	9.43786
12	6579001	6580753	-34	VAMP1	ENSG00000139190	vesicle-associated membrane protein 1 (synaptobrevin 1) [Source:HGNC Symbol;Acc:12642]	0	0	0.0002	set(['intragenic', 'close to TSS', 'intron', 'exon'])	134	35.102	179	40.8742	150	37.0502	66	12.5317	33	7.59633
14	97263347	97264601	253	VRK1	ENSG00000100749	vaccinia related kinase 1 [Source:HGNC Symbol;Acc:12718]	0	0	0.0004	set(['intragenic', 'close to TSS', 'intron', 'exon'])	134	35.102	138	31.5119	61	15.0671	21	3.98736	22	5.06422
15	89009835	89011364	21	MRPL46	ENSG00000259494	39S ribosomal protein L46, mitochondrial [Source:UniProtKB/Swiss-Prot;Acc:Q9H2W6]	0	0	0	set(['intragenic', 'close to TSS', 'intron', 'exon'])	134	35.102	119	27.1733	96	23.7121	40	7.59497	53	12.2002
16	28890931	28891851	18	ATP2A1	ENSG00000196296	ATPase, Ca++ transporting, cardiac muscle, fast twitch 1 [Source:HGNC Symbol;Acc:811]	0	0	0	set(['intragenic', 'close to TSS', 'intron', 'exon'])	134	35.102	136	31.0552	98	24.2061	19	3.60761	16	3.68307
17	80454590	80455920	-22333	FOXK2	ENSG00000141568	forkhead box K2 [Source:HGNC Symbol;Acc:6036]	0	0	0	set(['intergenic', 'other'])	134	35.102	199	45.4411	132	32.6042	28	5.31648	37	8.51709
19	45003704	45005023	209	ZNF180	ENSG00000167384	zinc finger protein 180 [Source:HGNC Symbol;Acc:12970]	0	0	0.0013	set(['intragenic', 'close to TSS', 'intron', 'exon'])	134	35.102	190	43.386	103	25.4411	59	11.2026	26	5.98499
2	74733640	74736112	-332	PCGF1	ENSG00000115289	polycomb group ring finger 1 [Source:HGNC Symbol;Acc:17615]	0	0	0.0002	set(['intragenic', 'close to TSS', 'intron', 'exon'])	134	35.102	158	36.0789	120	29.6402	65	12.3418	50	11.5096
22	28196330	28198260	191	MN1	ENSG00000169184	meningioma (disrupted in balanced translocation) 1 [Source:HGNC Symbol;Acc:7180]	0	0	0.0013	set(['intragenic', 'close to TSS', 'intron', 'exon'])	134	35.102	170	38.819	108	26.6761	57	10.8228	33	7.59633
22	44543084	44544348	-2820	TRNAU2	ENSG00000244469	transfer RNA selenocysteine 2 (anticodon UCA) [Source:HGNC Symbol;Acc:12349]	0	0	0	set(['intragenic', 'intron', 'exon'])	134	35.102	124	28.3151	83	20.5011	25	4.74686	21	4.83403
3	73672926	73674355	351	PDZRN3	ENSG00000121440	PDZ domain containing ring finger 3 [Source:HGNC Symbol;Acc:17704]	0	0	0	set(['intragenic', 'close to TSS', 'intron', 'exon'])	134	35.102	184	42.0159	112	27.6642	13	2.46837	24	5.5246
3	101497577	101498955	-19	FAM55C	ENSG00000144815	family with sequence similarity 55, member C [Source:HGNC Symbol;Acc:28238]	0	0	0	set(['intragenic', 'close to TSS', 'intron', 'exon'])	134	35.102	157	35.8505	101	24.9471	37	7.02535	44	10.1284
4	2463827	2464817	376	RNF4	ENSG00000063978	ring finger protein 4 [Source:HGNC Symbol;Acc:10067]	0	0	0	set(['intragenic', 'close to TSS', 'intron', 'exon'])	134	35.102	151	34.4804	117	28.8992	28	5.31648	18	4.14345
4	113152012	113153797	9	AP1AR	ENSG00000138660	adaptor-related protein complex 1 associated regulatory protein [Source:HGNC Symbol;Acc:28808]	0	0	0	set(['intragenic', 'close to TSS', 'intron', 'exon'])	134	35.102	196	44.7561	154	38.0382	37	7.02535	41	9.43786
4	122301336	122302492	-80	QRFPR	ENSG00000186867	pyroglutamylated RFamide peptide receptor [Source:HGNC Symbol;Acc:15565]	0	0	0	set(['intragenic', 'close to TSS', 'intron', 'exon'])	134	35.102	183	41.7876	110	27.1702	22	4.17724	32	7.36614
5	146888560	146890107	-235	DPYSL3	ENSG00000113657	dihydropyrimidinase-like 3 [Source:HGNC Symbol;Acc:3015]	0	0	0	set(['intragenic', 'close to TSS', 'intron', 'exon'])	134	35.102	216	49.323	129	31.8632	40	7.59497	42	9.66805
5	175814960	175816509	-13	HIGD2A	ENSG00000146066	HIG1 hypoxia inducible domain family, member 2A [Source:HGNC Symbol;Acc:28311]	0	0	0	set(['intragenic', 'close to TSS', 'intron', 'exon'])	134	35.102	190	43.386	125	30.8752	38	7.21523	25	5.75479
6	17705677	17707541	9	NUP153	ENSG00000124789	nucleoporin 153kDa [Source:HGNC Symbol;Acc:8062]	0.0005	0	0	set(['intragenic', 'close to TSS', 'intron', 'exon'])	134	35.102	171	39.0474	136	33.5922	42	7.97472	49	11.2794
6	57036802	57038404	104	BAG2	ENSG00000112208	BCL2-associated athanogene 2 [Source:HGNC Symbol;Acc:938]	0	0	0.2832	set(['intragenic', 'close to TSS', 'intron', 'exon'])	134	35.102	155	35.3938	91	22.4771	69	13.1013	31	7.13594
6	118227934	118229903	230	SLC35F1	ENSG00000196376	solute carrier family 35, member F1 [Source:HGNC Symbol;Acc:21483]	0	0	0	set(['intragenic', 'close to TSS', 'intron', 'exon'])	134	35.102	160	36.5356	124	30.6282	38	7.21523	25	5.75479
7	26437639	26439176	57	AC004540.5	ENSG00000214870	--	0	0	0	set(['intragenic', 'close to TSS', 'intron', 'exon'])	134	35.102	181	41.3309	116	28.6522	39	7.4051	30	6.90575
7	66119012	66120174	21	RP4-756H11.3	ENSG00000226824	--	0	0	0	set(['intragenic', 'close to TSS', 'intron', 'exon'])	134	35.102	157	35.8505	103	25.4411	15	2.84812	13	2.99249
9	108006264	108007107	-217	SLC44A1	ENSG00000070214	solute carrier family 44, member 1 [Source:HGNC Symbol;Acc:18798]	0	0	0	set(['intragenic', 'close to TSS', 'intron', 'exon'])	134	35.102	156	35.6222	79	19.5131	15	2.84812	13	2.99249
9	140082307	140084038	15	SSNA1	ENSG00000176101	Sjogren syndrome nuclear autoantigen 1 [Source:HGNC Symbol;Acc:11321]	0.0525	0	0.0008	set(['intragenic', 'close to TSS', 'intron', 'exon'])	134	35.102	197	44.9844	144	35.5682	84	15.9494	73	16.804
1	62901588	62903452	195	USP1	ENSG00000162607	ubiquitin specific peptidase 1 [Source:HGNC Symbol;Acc:12607]	0	0	0.0002	set(['intragenic', 'close to TSS', 'intron', 'exon'])	133	34.84	209	47.7246	133	32.8512	59	11.2026	44	10.1284
1	112297537	112298993	-106	C1orf183	ENSG00000197852	chromosome 1 open reading frame 183 [Source:HGNC Symbol;Acc:28045]	0	0	0	set(['intragenic', 'close to TSS', 'intron', 'exon'])	133	34.84	177	40.4175	156	38.5322	38	7.21523	32	7.36614
1	235291452	235292662	194	TOMM20	ENSG00000173726	translocase of outer mitochondrial membrane 20 homolog (yeast) [Source:HGNC Symbol;Acc:20947]	0	0	0	set(['intragenic', 'close to TSS', 'intron', 'exon'])	133	34.84	167	38.134	150	37.0502	52	9.87347	41	9.43786
10	32734480	32735874	101	CCDC7	ENSG00000216937	coiled-coil domain containing 7 [Source:HGNC Symbol;Acc:26533]	0.0003	0	0	set(['intragenic', 'close to TSS', 'intron', 'exon'])	133	34.84	214	48.8663	177	43.7192	62	11.7722	48	11.0492
10	52832930	52835006	35	PRKG1	ENSG00000185532	protein kinase, cGMP-dependent, type I [Source:HGNC Symbol;Acc:9414]	0.0004	0	0.0025	set(['intragenic', 'close to TSS', 'intron', 'exon'])	133	34.84	169	38.5907	122	30.1342	76	14.4305	43	9.89824
10	53458564	53460127	10	CSTF2T	ENSG00000177613	cleavage stimulation factor, 3' pre-RNA, subunit 2, 64kDa, tau variant [Source:HGNC Symbol;Acc:17086]	0	0	0	set(['intragenic', 'close to TSS', 'intron', 'exon'])	133	34.84	195	44.5277	177	43.7192	70	13.2912	52	11.97
10	101380144	101381514	-294	SLC25A28	ENSG00000155287	solute carrier family 25, member 28 [Source:HGNC Symbol;Acc:23472]	0	0	0	set(['intragenic', 'close to TSS', 'intron', 'exon'])	133	34.84	185	42.2443	134	33.0982	24	4.55698	29	6.67556
11	9405727	9407262	295	IPO7	ENSG00000205339	importin 7 [Source:HGNC Symbol;Acc:9852]	0	0	0	set(['intragenic', 'close to TSS', 'intron', 'exon'])	133	34.84	199	45.4411	134	33.0982	53	10.0633	42	9.66805
11	11641820	11644098	346	GALNTL4	ENSG00000110328	UDP-N-acetyl-alpha-D-galactosamine:polypeptide N-acetylgalactosaminyltransferase-like 4 [Source:HGNC Symbol;Acc:30488]	0.0004	0	0	set(['intragenic', 'close to TSS', 'intron', 'exon'])	133	34.84	193	44.071	132	32.6042	53	10.0633	43	9.89824
11	62388750	62390160	1	B3GAT3	ENSG00000149541	beta-1,3-glucuronyltransferase 3 (glucuronosyltransferase I) [Source:HGNC Symbol;Acc:923]	0	0	0	set(['intragenic', 'close to TSS', 'intron', 'exon'])	133	34.84	179	40.8742	111	27.4172	44	8.35447	37	8.51709
17	21219707	21220683	4742	MAP2K3	ENSG00000034152	mitogen-activated protein kinase kinase 3 [Source:HGNC Symbol;Acc:6843]	0	0	0	set(['intergenic', 'close to TES'])	133	34.84	145	33.1104	96	23.7121	26	4.93673	32	7.36614
17	57231524	57233635	221	SKA2	ENSG00000182628	spindle and kinetochore associated complex subunit 2 [Source:HGNC Symbol;Acc:28006]	0	0	0	set(['intragenic', 'close to TSS', 'intron', 'exon'])	133	34.84	214	48.8663	177	43.7192	80	15.1899	59	13.5813
19	30432565	30434060	-112	C19orf2	ENSG00000105176	chromosome 19 open reading frame 2 [Source:HGNC Symbol;Acc:13236]	0	0	0	set(['intragenic', 'close to TSS', 'intron', 'exon'])	133	34.84	175	39.9608	107	26.4291	35	6.6456	23	5.29441
2	63276636	63278740	-187	OTX1	ENSG00000115507	orthodenticle homeobox 1 [Source:HGNC Symbol;Acc:8521]	0.0004	0	0.0065	set(['intragenic', 'close to TSS', 'intron', 'exon'])	133	34.84	147	33.5671	81	20.0071	36	6.83548	53	12.2002
2	198380159	198381464	4	MOB4	ENSG00000115540	MOB family member 4, phocein [Source:HGNC Symbol;Acc:17261]	0	0	0	set(['intragenic', 'close to TSS', 'intron', 'exon'])	133	34.84	145	33.1104	113	27.9112	30	5.69623	32	7.36614
21	48054837	48056240	12	PRMT2	ENSG00000160310	protein arginine methyltransferase 2 [Source:HGNC Symbol;Acc:5186]	0	0	0.0041	set(['intragenic', 'close to TSS', 'intron', 'exon'])	133	34.84	144	32.882	87	21.4891	35	6.6456	27	6.21518
22	17601529	17602809	-26	CECR6	ENSG00000183307	cat eye syndrome chromosome region, candidate 6 [Source:HGNC Symbol;Acc:1844]	0	0.0769		set(['intragenic', 'close to TSS', 'intron', 'exon'])	133	34.84	51	11.6457	26	6.42204	17	3.22786	24	5.5246
22	30641633	30642878	473	LIF	ENSG00000128342	leukemia inhibitory factor (cholinergic differentiation factor) [Source:HGNC Symbol;Acc:6596]	0	0	0	set(['intragenic', 'close to TSS', 'intron', 'exon'])	133	34.84	153	34.9371	114	28.1582	27	5.12661	53	12.2002
22	42228321	42230249	32	SREBF2	ENSG00000198911	sterol regulatory element binding transcription factor 2 [Source:HGNC Symbol;Acc:11290]	0	0	0	set(['intragenic', 'close to TSS', 'intron', 'exon'])	133	34.84	167	38.134	137	33.8392	35	6.6456	31	7.13594
3	126422555	126423958	171	CHCHD6	ENSG00000159685	coiled-coil-helix-coiled-coil-helix domain containing 6 [Source:HGNC Symbol;Acc:28184]	0	0	0	set(['intragenic', 'close to TSS', 'intron', 'exon'])	133	34.84	109	24.8899	112	27.6642	40	7.59497	28	6.44537
5	1003359	1005541	149	AC116351.2	ENSG00000221244	--	0.0005	0	0	set(['intragenic', 'close to TSS', 'intron', 'exon'])	133	34.84	173	39.5041	182	44.9543	64	12.152	57	13.1209
5	17215982	17217447	442	AC091878.1	ENSG00000215196	--	0.0003	0	0	set(['intragenic', 'close to TSS', 'intron', 'exon'])	133	34.84	174	39.7324	124	30.6282	51	9.68359	60	13.8115
5	76382171	76383979	-50	ZBED3	ENSG00000132846	zinc finger, BED-type containing 3 [Source:HGNC Symbol;Acc:20711]	0	0	0	set(['intragenic', 'close to TSS', 'intron', 'exon'])	133	34.84	169	38.5907	133	32.8512	49	9.30384	46	10.5888
6	7725831	7728287	30	BMP6	ENSG00000153162	bone morphogenetic protein 6 [Source:HGNC Symbol;Acc:1073]	0.0003	0	0	set(['intragenic', 'close to TSS', 'intron', 'exon'])	133	34.84	224	51.1498	176	43.4722	48	9.11397	46	10.5888
6	43137973	43140658	279	SRF	ENSG00000112658	serum response factor (c-fos serum response element-binding transcription factor) [Source:HGNC Symbol;Acc:11291]	0.0003	0	0	set(['intragenic', 'close to TSS', 'intron', 'exon'])	133	34.84	184	42.0159	190	46.9303	52	9.87347	60	13.8115
6	149969228	149970511	2	KATNA1	ENSG00000186625	katanin p60 (ATPase containing) subunit A 1 [Source:HGNC Symbol;Acc:6216]	0	0	0	set(['intragenic', 'close to TSS', 'intron', 'exon'])	133	34.84	137	31.2836	109	26.9232	21	3.98736	31	7.13594
7	149156201	149158503	862	ZNF777	ENSG00000196453	zinc finger protein 777 [Source:HGNC Symbol;Acc:22213]	0.0026	0	0	set(['intragenic', 'close to TSS', 'intron', 'exon'])	133	34.84	200	45.6695	164	40.5082	75	14.2406	68	15.653
9	102861034	102862046	-1	INVS	ENSG00000119509	inversin [Source:HGNC Symbol;Acc:17870]	0	0.1083	0.1911	set(['intragenic', 'close to TSS', 'intron', 'exon'])	133	34.84	44	10.0473	52	12.8441	30	5.69623	6	1.38115
1	23669659	23671636	108	HNRNPR	ENSG00000125944	heterogeneous nuclear ribonucleoprotein R [Source:HGNC Symbol;Acc:5047]	0	0	0	set(['intragenic', 'close to TSS', 'intron', 'exon'])	132	34.5781	211	48.1813	149	36.8032	48	9.11397	30	6.90575
1	153949335	153950777	46	JTB	ENSG00000143543	jumping translocation breakpoint [Source:HGNC Symbol;Acc:6201]	0	0	0.0035	set(['intragenic', 'close to TSS', 'intron', 'exon'])	132	34.5781	106	24.2048	91	22.4771	51	9.68359	35	8.05671
11	59521366	59523694	-1	STX3	ENSG00000166900	syntaxin 3 [Source:HGNC Symbol;Acc:11438]	0.0235	0	0	set(['intragenic', 'close to TSS', 'intron', 'exon'])	132	34.5781	200	45.6695	153	37.7912	70	13.2912	81	18.6455
13	20436564	20438526	103	ZMYM5	ENSG00000132950	zinc finger, MYM-type 5 [Source:HGNC Symbol;Acc:13029]	0	0	0	set(['intragenic', 'close to TSS', 'intron', 'exon'])	132	34.5781	128	29.2285	95	23.4651	18	3.41774	28	6.44537
13	100150241	100151369	-1779	AL139035.1	ENSG00000233552	--	0	0.0001	0.0051	set(['close to TSS', 'intergenic', 'close to TES'])	132	34.5781	88	20.0946	76	18.7721	43	8.1646	25	5.75479
14	77563683	77565273	10	KIAA1737	ENSG00000198894	KIAA1737 [Source:HGNC Symbol;Acc:20365]	0	0	0	set(['intragenic', 'close to TSS', 'intron', 'exon'])	132	34.5781	184	42.0159	120	29.6402	32	6.07598	31	7.13594
16	15149105	15150485	126	NTAN1	ENSG00000157045	N-terminal asparagine amidase [Source:HGNC Symbol;Acc:29909]	0	0.0001	0.0043	set(['intragenic', 'close to TSS', 'intron', 'exon'])	132	34.5781	114	26.0316	90	22.2301	49	9.30384	39	8.97748
17	40333046	40333994	-224	KCNH4	ENSG00000089558	potassium voltage-gated channel, subfamily H (eag-related), member 4 [Source:HGNC Symbol;Acc:6253]	0	0	0	set(['intragenic', 'close to TSS', 'exon'])	132	34.5781	114	26.0316	93	22.9711	22	4.17724	31	7.13594
19	19886869	19888057	-261	AC011477.1	ENSG00000228642	--	0	0.0004	0.1529	set(['intragenic', 'close to TSS', 'intron', 'exon'])	132	34.5781	68	15.5276	50	12.3501	35	6.6456	22	5.06422
19	56915014	56916583	74	ZNF583	ENSG00000198440	zinc finger protein 583 [Source:HGNC Symbol;Acc:26427]	0	0.0001	0.2466	set(['intragenic', 'close to TSS', 'intron', 'exon'])	132	34.5781	135	30.8269	96	23.7121	81	15.3798	52	11.97
20	61568215	61570085	124	DIDO1	ENSG00000101191	death inducer-obliterator 1 [Source:HGNC Symbol;Acc:2680]	0	0	0	set(['intragenic', 'close to TSS', 'intron', 'exon'])	132	34.5781	189	43.1576	136	33.5922	41	7.78485	33	7.59633
22	42475302	42476393	-56	C22orf32	ENSG00000183172	chromosome 22 open reading frame 32 [Source:HGNC Symbol;Acc:25055]	0	0	0	set(['intragenic', 'close to TSS', 'intron', 'exon'])	132	34.5781	145	33.1104	114	28.1582	36	6.83548	23	5.29441
3	38387799	38388992	50	XYLB	ENSG00000093217	xylulokinase homolog (H. influenzae) [Source:HGNC Symbol;Acc:12839]	0	0	0	set(['intragenic', 'close to TSS', 'intron', 'exon'])	132	34.5781	157	35.8505	92	22.7241	32	6.07598	25	5.75479
3	150802651	150803731	-292	MED12L	ENSG00000144893	mediator complex subunit 12-like [Source:HGNC Symbol;Acc:16050]	0	0	0.0039	set(['intragenic', 'close to TSS', 'intron', 'exon'])	132	34.5781	96	21.9213	52	12.8441	39	7.4051	13	2.99249
3	159942835	159944237	114	C3orf80	ENSG00000180044	chromosome 3 open reading frame 80 [Source:HGNC Symbol;Acc:40048]	0	0	0	set(['intragenic', 'close to TSS', 'intron', 'exon'])	132	34.5781	158	36.0789	111	27.4172	25	4.74686	15	3.45288
4	141229097	141230656	5828	RP11-425I13.2	ENSG00000249754	--	0	0	0	set(['intragenic', 'intron'])	132	34.5781	182	41.5592	95	23.4651	44	8.35447	45	10.3586
4	184717978	184719978	-55605	STOX2	ENSG00000173320	storkhead box 2 [Source:HGNC Symbol;Acc:25450]	0	0	0	set(['intergenic', 'other'])	132	34.5781	163	37.2206	112	27.6642	43	8.1646	31	7.13594
6	30293085	30295345	-40	TRIM39	ENSG00000204599	tripartite motif containing 39 [Source:HGNC Symbol;Acc:10065]	0.0005	0	0	set(['intragenic', 'close to TSS', 'intron', 'exon'])	132	34.5781	163	37.2206	143	35.3212	71	13.4811	45	10.3586
6	31939325	31940937	3	STK19	ENSG00000204344	serine/threonine kinase 19 [Source:HGNC Symbol;Acc:11398]	0.0003	0	0.0018	set(['intragenic', 'close to TSS', 'intron', 'exon'])	132	34.5781	166	37.9057	116	28.6522	59	11.2026	49	11.2794
6	72891915	72893002	4	RIMS1	ENSG00000079841	regulating synaptic membrane exocytosis 1 [Source:HGNC Symbol;Acc:17282]	0	0	0	set(['intragenic', 'close to TSS', 'intron', 'exon'])	132	34.5781	130	29.6851	97	23.9591	34	6.45573	14	3.22268
7	27207622	27210131	164	RP1-170O19.6	ENSG00000253187	--	0.0003	0	0.0002	set(['intragenic', 'close to TSS', 'intron', 'exon'])	132	34.5781	206	47.0395	179	44.2132	69	13.1013	55	12.6605
7	32996625	32998304	379	FKBP9	ENSG00000122642	FK506 binding protein 9, 63 kDa [Source:HGNC Symbol;Acc:3725]	0	0	0	set(['intragenic', 'close to TSS', 'intron', 'exon'])	132	34.5781	171	39.0474	118	29.1462	49	9.30384	25	5.75479
7	50517124	50518646	-97	FIGNL1	ENSG00000132436	fidgetin-like 1 [Source:HGNC Symbol;Acc:13286]	0	0	0	set(['intragenic', 'close to TSS', 'intron', 'exon'])	132	34.5781	154	35.1655	96	23.7121	39	7.4051	39	8.97748
8	20054202	20056446	375	ATP6V1B2	ENSG00000147416	ATPase, H+ transporting, lysosomal 56/58kDa, V1 subunit B2 [Source:HGNC Symbol;Acc:854]	0	0	0	set(['intragenic', 'close to TSS', 'intron', 'exon'])	132	34.5781	230	52.5199	176	43.4722	80	15.1899	58	13.3511
8	144678916	144681749	259	TIGD5	ENSG00000179886	tigger transposable element derived 5 [Source:HGNC Symbol;Acc:18336]	0.0004	0	0.0004	set(['intragenic', 'close to TSS', 'intron', 'exon'])	132	34.5781	201	45.8978	134	33.0982	37	7.02535	41	9.43786
8	146126260	146128258	262	ZNF250	ENSG00000196150	zinc finger protein 250 [Source:HGNC Symbol;Acc:13044]	0	0	0	set(['intragenic', 'close to TSS', 'intron', 'exon'])	132	34.5781	187	42.7009	124	30.6282	38	7.21523	32	7.36614
1	224032434	224034718	56	TP53BP2	ENSG00000143514	tumor protein p53 binding protein, 2 [Source:HGNC Symbol;Acc:12000]	0	0	0	set(['intragenic', 'close to TSS', 'intron', 'exon'])	131	34.3161	222	50.6931	210	51.8703	66	12.5317	33	7.59633
1	234743678	234745659	603	IRF2BP2	ENSG00000168264	interferon regulatory factor 2 binding protein 2 [Source:HGNC Symbol;Acc:21729]	0.0004	0	0	set(['intragenic', 'close to TSS', 'intron', 'exon'])	131	34.3161	187	42.7009	146	36.0622	56	10.633	43	9.89824
10	104262154	104262945	-67	ACTR1A	ENSG00000138107	ARP1 actin-related protein 1 homolog A, centractin alpha (yeast) [Source:HGNC Symbol;Acc:167]	0		0.0569	set(['intragenic', 'close to TSS', 'intron', 'exon'])	131	34.3161	54	12.3308	46	11.3621	38	7.21523	22	5.06422
11	2949812	2951895	-168	PHLDA2	ENSG00000181649	pleckstrin homology-like domain, family A, member 2 [Source:HGNC Symbol;Acc:12385]	0	0	0	set(['intragenic', 'close to TSS', 'intron', 'exon'])	131	34.3161	175	39.9608	133	32.8512	37	7.02535	44	10.1284
11	62438486	62440144	-74	C11orf48	ENSG00000162194	chromosome 11 open reading frame 48 [Source:HGNC Symbol;Acc:28351]	0	0	0.0005	set(['intragenic', 'close to TSS', 'intron', 'exon'])	131	34.3161	220	50.2364	176	43.4722	71	13.4811	59	13.5813
11	64125711	64127966	83	RPS6KA4	ENSG00000162302	ribosomal protein S6 kinase, 90kDa, polypeptide 4 [Source:HGNC Symbol;Acc:10433]	0.0015	0	0	set(['intragenic', 'close to TSS', 'intron', 'exon'])	131	34.3161	206	47.0395	128	31.6162	71	13.4811	53	12.2002
11	129148934	129150048	-272	ARHGAP32	ENSG00000134909	Rho GTPase activating protein 32 [Source:HGNC Symbol;Acc:17399]	0	0	0	set(['intragenic', 'close to TSS', 'intron', 'exon'])	131	34.3161	152	34.7088	105	25.9351	7	1.32912	17	3.91326
[truncated: 14,820 more rows]
